# Supplementary material for: Genetic erosion in domesticated barley and a hypothesis of a North African centre of diversity
Source: Ecol Evol. 2024 Aug 7;14(8):e70068. doi: 10.1002/ece3.70068 (PMC11303984; doi:10.1002/ece3.70068)
Supplement: Supplementary file 2 — Table S1. [file ECE3-14-e70068-s001.ods]

## Sheet: Sheet1
Sample ID	Source publication	Alternative ID	NCBI ID	Taxonomy	exploitation status	number of rows	country of origin	latitude	longitude	comment on coordinates	present in the base dataset	present in the whealbi dataset	included in the Venn diagram of SNPs	included in the PV analysis	included in chloroplast diversity estimates	Comments	cpDNA haplotype	cpDNA haplotype pseudosequence
Barke	Mascher et al. 2013		ERR271694	H. vulgare	cultivar						no	no	no	no	yes		A10	TGACGCAAAATGCGTTGTACTCGGTTTAAGGCCCCGCAGACGTCGTTGCATGCTATCCGCCGCATTTGACCGGAGTTAGTCTGAACCCTTGGCCAATGCGCCGGGCACCATGCCCT
Bonus	Mascher et al. 2013		ERR271721	H. vulgare	cultivar	2					yes	no	yes	yes	yes		A10	TGACGCAAAATGCGTTGTACTCGGTTTAAGGCCCCGCAGACGTCGTTGCATGCTATCCGCCGCATTTGACCGGAGTTAGTCTGAACCCTTGGCCAATGCGCCGGGCACCATGCCCT
Borwina	Mascher et al. 2013		ERR271722	H. vulgare	cultivar	6					yes	no	yes	yes	yes		A17	TGACGCAAAATGCGTTGTACTCGGTTTAAGGCCCCGCAGACGTCGTTGCATGCTATCCGCCGCATTTGACCGGAGTTAGTCTTAACCCTTGGCCAATGCGCCGGGCACCATGCCAT
Bowman	Mascher et al. 2013		ERR271717	H. vulgare	cultivar	2					yes	no	yes	yes	yes	duplicated with BW303 (IBS distance)	A9	TGACGCAAAATGCGTTGTACTCGGTTTAAGGCCCCGCAGACGTCGTTGCATGCTATCCGCCGCATTTGACCGGAGTTAGTCTTAACCCTTGGCCAATGCGCCGGGCACCATGCCCT
Foma	Mascher et al. 2013		ERR271723	H. vulgare	cultivar	2					yes	no	yes	yes	yes		A9	TGACGCAAAATGCGTTGTACTCGGTTTAAGGCCCCGCAGACGTCGTTGCATGCTATCCGCCGCATTTGACCGGAGTTAGTCTTAACCCTTGGCCAATGCGCCGGGCACCATGCCCT
Gull	Mascher et al. 2013		ERR271724	H. vulgare	cultivar	2					yes	no	yes	yes	yes		A12	TGACGCAAAATGCGTTGTACGCGGTTTAAGGCCCCGCAGACGTCGTTGCATGCTATCCGCCGCATTTGACCGGAGTTAGTCTTAACCCTTGGCCAATGCGCCGGGCACCATGCCCT
Harrington	Mascher et al. 2013		ERR271728	H. vulgare	cultivar	2					yes	no	yes	yes	yes		A9	TGACGCAAAATNCGTTGNACTNGGTTTAAGGCCCCNCAGANGTCGTTGCATGCTATCCGCCGCATTTGACCGGANNNNNNNTTAACCCNTGGCCAATGCGCCNNNNACCATNCCCT
Haruna Nijo	Mascher et al. 2013		ERR271726	H. vulgare	cultivar	2					yes	no	yes	yes	yes		A9	TGACGCAAANNGCGTTGTACTCGGTTTANNNNCCCGCAGACGTCGTTGCATGCTATCCGCCGNNTTTGACCGGANNNNGTCTNNACCNTNGGCCANTGCGCNNGGNNCCATNNNCT
HOR11531	Russell et al. 2016		ERR753314	H. vulgare	cultivar		China	36.28	115.13		yes	no	yes	yes	yes		A9	TGACGCAAAATGCGTTGTACTCGGTTTAAGGCCCCGCAGACGTCGTTGCATGCTATCCGCCGCATTTGACCGGAGTTAGTCTTAACCCTTGGCCAATGCGCCGGGCACCATGCCCT
HOR12461	Russell et al. 2016		ERR753250	H. vulgare	cultivar		Japan	-	-		yes	no	yes	yes	yes		A9	TGACGCAAAATGCGTTGTACTCGGTTTAAGGCCCCGCAGACGTCGTTGCATGCTATCCGCCGCATTTGACCGGAGTTAGTCTTAACCCTTGGCCAATGCGCCGGGCACCATGCCCT
HOR1448	Russell et al. 2016		ERR753215	H. vulgare	cultivar	2	Portugal	-	-		yes	no	yes	yes	yes		A9	TGACGCAAAATGCGTTGTACTCGGTTTAAGGCCCCGCAGACGTCGTTGCATGCTATCCGCCGCATTTGACCGGAGTTAGTCTTAACCCTTGGCCAATGCGCCGGGCACCATGCCCT
HOR4577	Russell et al. 2016		ERR753248	H. vulgare	cultivar		Democratic People's Republic of Korea	-	-		yes	no	yes	yes	yes		A9	TGACGCAAAATGCGTTGTACTCGGTTTAAGGCCCCGCAGACGTCGTTGCATGCTATCCGCCGCATTTGACCGGAGTTAGTCTTAACCCTTGGCCAATGCGCCGGGCACCATGCCCT
Igri	Mascher et al. 2013		ERR271727	H. vulgare	cultivar	2	Germany	48.5	11.4	Subnational production data	yes	no	yes	yes	yes	duplicated with WB-002 (passport data) duplicated with PI564450 (IBS distance)	A9	TGACGCNNAATGCGTTGTACTCGGTTTAAGGCNCCGCAGACGTCGTTGCATGCTATCCGCCGCATTTGACCGGNNNNNNNNTTAACCCTTGGNCAATGCGCCGGGNNNNATGCCCT
Kindred	Mascher et al. 2013		ERR271725	H. vulgare	cultivar	6					yes	no	yes	yes	yes		A9	TGACGCAAAATGCGTTGTACTCGGTTTAAGGCCCCGCAGACGTCGTTGCATGCTATCCGCCGCATTTGACCGGAGNNNGTCTNNACCCTTGGCCAATGCGCCGGGCACCATGCCCT
Morex			EF115541	H. vulgare	cultivar						no	no	no	no	yes		A9	TGACGCAAAATGCGTTGTACTCGGTTTAAGGCCCCGCAGACGTCGTTGCATGCTATCCGCCGCATTTGACCGGAGTTAGTCTTAACCCTTGGCCAATGCGCCGGGCACCATGCCCT
Steptoe	Mascher et al. 2013		ERR271720	H. vulgare	cultivar	6					yes	no	yes	yes	yes		A9	TGACGCAAAATGCGTTGTACTCGGTTTAAGGCCCCGCAGACGTCGTTGCATGCTATCCGCCGCATTTGACCGGAGTTAGTCTTAACCCTTGGCCAATGCGCCGGGCACCATGCCCT
Vogelsanger Gold	Mascher et al. 2013		ERR271729	H. vulgare	cultivar	6					yes	no	yes	yes	yes		A9	TGACGCAAAATGCGTTGTACTCGGTTTAAGGCCCCGCAGACGTCGTTGCATGCTATCCGCCGCATTTGACCGGAGTTAGTCTTAACCCTTGGCCAATGCGCCGGGCACCATGCCCT
WB-001	Bretani et al. 2020		ERR3492278	H. vulgare	cultivar	6	Ukraine	47.6	30.6	Subnational production data	no	yes	yes	yes	yes		A9	TGACGCAAAATGCGTTGTACTCGGTTTAAGGCCCCGCAGACGTCGTTGCATGCTATCCGCCGCATTTGACCGGAGTTAGTCTTAACCCTTGGCCAATGCGCCGGGCACCATGCCCT
WB-002	Bretani et al. 2020	Igri	ERR3492372	H. vulgare	cultivar	2	Germany	48.5	11.4	Subnational production data	no	yes	yes	yes	yes	duplicated with Igri (passport data) duplicated with PI564450 (IBS distance)	A9	TGACGCAAAATGCGTTGTACTCGGTTTAAGGCCCCGCAGACGTCGTTGCATGCTATCCGCCGCATTTGACCGGAGTTAGTCTTAACCCTTGGCCAATGCGCCGGGCACCATGCCCT
WB-003	Bretani et al. 2020		ERR3492471	H. vulgare	cultivar	2	United Kingdom	56.3	-3.7	Subnational production data	no	yes	yes	yes	yes		A10	TGACGCAAAATGCGTTGTACTCGGTTTAAGGCCCCGCAGACGTCGTTGCATGCTATCCGCCGCATTTGACCGGAGTTAGTCTGAACCCTTGGCCAATGCGCCGGGCACCATGCCCT
WB-004	Bretani et al. 2020		ERR3492556	H. vulgare	cultivar	2	United Kingdom	56.3	-3.7	Subnational production data	no	yes	yes	yes	yes		A11	TGACGCAAAATGCGTTGTACTCGGTTTAAGGCCTCGCAGACGTCGTTGCATGCTATCCGCCGCATTTGACCGGAGTTAGTCTTAACCCTTGGCCAATGCGCCGGGCACCATGCCCT
WB-005	Bretani et al. 2020		ERR3492622	H. vulgare	cultivar	2	United Kingdom	56.3	-3.7	Subnational production data	no	yes	yes	yes	yes		A10	TGACGCAAAATGCGTTGTACTCGGTTTAAGGCCCCGCAGACGTCGTTGCATGCTATCCGCCGCATTTGACCGGAGTTAGTCTGAACCCTTGGCCAATGCGCCGGGCACCATGCCCT
WB-006	Bretani et al. 2020		ERR3492641	H. vulgare	cultivar	2	United Kingdom	56.3	-3.7	Subnational production data	no	yes	yes	yes	yes		A11	TGACGCAAAATGCGTTGTACTCGGTTTAAGGCCTCGCAGACGTCGTTGCATGCTATCCGCCGCATTTGACCGGAGTTAGTCTTAACCCTTGGCCAATGCGCCGGGCACCATGCCCT
WB-007	Bretani et al. 2020		ERR3492651	H. vulgare	cultivar	2	United Kingdom	56.3	-3.7	Subnational production data	no	yes	yes	yes	yes		A10	TGACGCAAAATGCGTTGTACTCGGTTTAAGGCCCCGCAGACGTCGTTGCATGCTATCCGCCGCATTTGACCGGAGTTAGTCTGAACCCTTGGCCAATGCGCCGGGCACCATGCCCT
WB-008	Bretani et al. 2020		ERR3492657	H. vulgare	cultivar	2	Germany	48.5	11.4	Subnational production data	no	yes	no	no	yes	duplicated with WB-009 (IBS distance)	A10	TGACGCAAAATGCGTTGTACTCGGTTTAAGGCCCCGCAGACGTCGTTGCATGCTATCCGCCGCATTTGACCGGAGTTAGTCTGAACCCTTGGCCAATGCGCCGGGCACCATGCCCT
WB-009	Bretani et al. 2020		ERR3492660	H. vulgare	cultivar	2	Germany	48.5	11.4	Subnational production data	no	yes	yes	yes	yes	duplicated with WB-008 (IBS distance)	A10	TGACGCAAAATGCGTTGTACTCGGTTTAAGGCCCCGCAGACGTCGTTGCATGCTATCCGCCGCATTTGACCGGAGTTAGTCTGAACCCTTGGCCAATGCGCCGGGCACCATGCCCT
WB-010	Bretani et al. 2020		ERR3492279	H. vulgare	cultivar	6	United Kingdom	56.3	-3.7	Subnational production data	no	yes	yes	yes	yes		A9	TGACGCAAAATGCGTTGTACTCGGTTTAAGGCCCCGCAGACGTCGTTGCATGCTATCCGCCGCATTTGACCGGAGTTAGTCTTAACCCTTGGCCAATGCGCCGGGCACCATGCCCT
WB-011	Bretani et al. 2020		ERR3492290	H. vulgare	cultivar	6	United Kingdom	56.3	-3.7	Subnational production data	no	yes	yes	yes	yes		A11	TGACGCAAAATGCGTTGTACTCGGTTTAAGGCCTCGCAGACGTCGTTGCATGCTATCCGCCGCATTTGACCGGAGTTAGTCTTAACCCTTGGCCAATGCGCCGGGCACCATGCCCT
WB-012	Bretani et al. 2020		ERR3492298	H. vulgare	cultivar	6	Germany	48.5	11.4	Subnational production data	no	yes	yes	yes	yes		A11	TGACGCAAAATGCGTTGTACTCGGTTTAAGGCCTCGCAGACGTCGTTGCATGCTATCCGCCGCATTTGACCGGAGTTAGTCTTAACCCTTGGCCAATGCGCCGGGCACCATGCCCT
WB-013	Bretani et al. 2020		ERR3492307	H. vulgare	cultivar	6	Germany	48.5	11.4	Subnational production data	no	yes	yes	yes	yes		A11	TGACGCAAAATGCGTTGTACTCGGTTTAAGGCCTCGCAGACGTCGTTGCATGCTATCCGCCGCATTTGACCGGAGTTAGTCTTAACCCTTGGCCAATGCGCCGGGCACCATGCCCT
WB-014	Bretani et al. 2020		ERR3492317	H. vulgare	cultivar	6	Germany	48.5	11.4	Subnational production data	no	yes	yes	yes	yes		A11	TGACGCAAAATGCGTTGTACTCGGTTTAAGGCCTCGCAGACGTCGTTGCATGCTATCCGCCGCATTTGACCGGAGTTAGTCTTAACCCTTGGCCAATGCGCCGGGCACCATGCCCT
WB-015	Bretani et al. 2020		ERR3492328	H. vulgare	cultivar	6	Germany	48.5	11.4	Subnational production data	no	yes	yes	yes	yes		A9	TGACGCAAAATGCGTTGTACTCGGTTTAAGGCCCCGCAGACGTCGTTGCATGCTATCCGCCGCATTTGACCGGAGTTAGTCTTAACCCTTGGCCAATGCGCCGGGCACCATGCCCT
WB-016	Bretani et al. 2020		ERR3492272	H. vulgare	cultivar	2	Germany	48.5	11.4	Subnational production data	no	yes	yes	yes	yes		A12	TGACGCAAAATGCGTTGTACGCGGTTTAAGGCCCCGCAGACGTCGTTGCATGCTATCCGCCGCATTTGACCGGAGTTAGTCTTAACCCTTGGCCAATGCGCCGGGCACCATGCCCT
WB-017	Bretani et al. 2020		ERR3492273	H. vulgare	cultivar	2	Germany	48.5	11.4	Subnational production data	no	yes	yes	yes	yes		A12	TGACGCAAAATGCGTTGTACGCGGTTTAAGGCCCCGCAGACGTCGTTGCATGCTATCCGCCGCATTTGACCGGAGTTAGTCTTAACCCTTGGCCAATGCGCCGGGCACCATGCCCT
WB-018	Bretani et al. 2020		ERR3492274	H. vulgare	cultivar	2	Germany	48.5	11.4	Subnational production data	no	yes	yes	yes	yes		A12	TGACGCAAAATGCGTTGTACGCGGTTTAAGGCCCCGCAGACGTCGTTGCATGCTATCCGCCGCATTTGACCGGAGTTAGTCTTAACCCTTGGCCAATGCGCCGGGCACCATGCCCT
WB-019	Bretani et al. 2020		ERR3492275	H. vulgare	cultivar	2	Germany	48.5	11.4	Subnational production data	no	yes	yes	yes	yes		A12	TGACGCAAAATGCGTTGTACGCGGTTTAAGGCCCCGCAGACGTCGTTGCATGCTATCCGCCGCATTTGACCGGAGTTAGTCTTAACCCTTGGCCAATGCGCCGGGCACCATGCCCT
WB-020	Chen et al. 2022		ERR9849546	H. vulgare	cultivar	6	Italy	41.2	15.8	Subnational production data	no	yes	yes	yes	yes		A11	TGACGCAAAATGCGTTGTACTCGGTTTAAGGCCTCGCAGACGTCGTTGCATGCTATCCGCCGCATTTGACCGGAGTTAGTCTTAACCCTTGGCCAATGCGCCGGGCACCATGCCCT
WB-021	Chen et al. 2022		ERR9849923	H. vulgare	cultivar	6	Germany	48.5	11.4	Subnational production data	no	yes	yes	yes	yes		A11	TGACGCAAAATGCGTTGTACTCGGTTTAAGGCCTCGCAGACGTCGTTGCATGCTATCCGCCGCATTTGACCGGAGTTAGTCTTAACCCTTGGCCAATGCGCCGGGCACCATGCCCT
WB-022	Bretani et al. 2020		ERR3492393	H. vulgare	cultivar	6	Germany	48.5	11.4	Subnational production data	no	yes	yes	yes	yes		A11	TGACGCAAAATGCGTTGTACTCGGTTTAAGGCCTCGCAGACGTCGTTGCATGCTATCCGCCGCATTTGACCGGAGTTAGTCTTAACCCTTGGCCAATGCGCCGGGCACCATGCCCT
WB-023	Chen et al. 2022		ERR9849578	H. vulgare	cultivar	6	Germany	48.5	11.4	Subnational production data	no	no	no	no	yes		A9	TGACGCAAAATGCGTTGTACTCGGTTTAAGGCCCCGCAGACGTCGTTGCATGCTATCCGCCGCATTTGACCGGAGTTAGTCTTAACCCTTGGCCAATGCGCCGGGCACCATGCCCT
WB-024	Bretani et al. 2020		ERR3492414	H. vulgare	cultivar	6	France	49.1	4.6	Subnational production data	no	yes	yes	yes	yes		A9	TGACGCAAAATGCGTTGTACTCGGTTTAAGGCCCCGCAGACGTCGTTGCATGCTATCCGCCGCATTTGACCGGAGTTAGTCTTAACCCTTGGCCAATGCGCCGGGCACCATGCCCT
WB-025	Chen et al. 2022		ERR9849599	H. vulgare	cultivar	6	France	49.1	4.6	Subnational production data	no	yes	yes	yes	yes		A9	TGACGCAAAATGCGTTGTACTCGGTTTAAGGCCCCGCAGACGTCGTTGCATGCTATCCGCCGCATTTGACCGGAGTTAGTCTTAACCCTTGGCCAATGCGCCGGGCACCATGCCCT
WB-026	Bretani et al. 2020		ERR3492434	H. vulgare	cultivar	6	Italy	41.2	15.8	Subnational production data	no	yes	yes	yes	yes		A11	TGACGCAAAATGCGTTGTACTCGGTTTAAGGCCTCGCAGACGTCGTTGCATGCTATCCGCCGCATTTGACCGGAGTTAGTCTTAACCCTTGGCCAATGCGCCGGGCACCATGCCCT
WB-027	Chen et al. 2022		ERR9849620	H. vulgare	cultivar	6	France	49.1	4.6	Subnational production data	no	yes	yes	yes	yes		A11	TGACGCAAAATGCGTTGTACTCGGTTTAAGGCCTCGCAGACGTCGTTGCATGCTATCCGCCGCATTTGACCGGAGTTAGTCTTAACCCTTGGCCAATGCGCCGGGCACCATGCCCT
WB-028	Bretani et al. 2020		ERR3492453	H. vulgare	cultivar	2	Italy	41.2	15.8	Subnational production data	no	yes	yes	yes	yes		A9	TGACGCAAAATGCGTTGTACTCGGTTTAAGGCCCCGCAGACGTCGTTGCATGCTATCCGCCGCATTTGACCGGAGTTAGTCTTAACCCTTGGCCAATGCGCCGGGCACCATGCCCT
WB-029	Bretani et al. 2020		ERR3492276	H. vulgare	cultivar	2	France	49.1	4.6	Subnational production data	no	yes	yes	yes	yes		A9	TGACGCAAAATGCGTTGTACTCGGTTTAAGGCCCCGCAGACGTCGTTGCATGCTATCCGCCGCATTTGACCGGAGTTAGTCTTAACCCTTGGCCAATGCGCCGGGCACCATGCCCT
WB-030	Bretani et al. 2020		ERR3492472	H. vulgare	cultivar	2	Germany	48.5	11.4	Subnational production data	no	yes	yes	yes	yes		A11	TGACGCAAAATGCGTTGTACTCGGTTTAAGGCCTCGCAGACGTCGTTGCATGCTATCCGCCGCATTTGACCGGAGTTAGTCTTAACCCTTGGCCAATGCGCCGGGCACCATGCCCT
WB-031	Bretani et al. 2020		ERR3492482	H. vulgare	cultivar	2	Türkiye	39.2	32	Subnational production data	no	yes	no	no	yes	duplicated with WB-302 and WB-377 (IBS distance)	A16	TGACGCAAAATGCGTTGTACTCGGTTTAAGGCCCCGCAGACGTCGTTGCAAGCTATCCGCCGCATTTGACCGGAGTTAGTCTTAACCCTTGGCCAATGCGCCGGGCACCATGCCCT
WB-032	Bretani et al. 2020		ERR3492483	H. vulgare	cultivar	6	Germany	48.5	11.4	Subnational production data	no	yes	yes	yes	yes		A9	TGACGCAAAATGCGTTGTACTCGGTTTAAGGCCCCGCAGACGTCGTTGCATGCTATCCGCCGCATTTGACCGGAGTTAGTCTTAACCCTTGGCCAATGCGCCGGGCACCATGCCCT
WB-037	Bretani et al. 2020		ERR3492540	H. vulgare	cultivar	2	France	49.1	4.6	Subnational production data	no	yes	yes	yes	yes		A11	TGACGCAAAATGCGTTGTACTCGGTTTAAGGCCTCGCAGACGTCGTTGCATGCTATCCGCCGCATTTGACCGGAGTTAGTCTTAACCCTTGGCCAATGCGCCGGGCACCATGCCCT
WB-038	Chen et al. 2022		ERR9849726	H. vulgare	cultivar	2	Germany	48.5	11.4	Subnational production data	no	no	no	no	yes		A11	TGACGCAAAATGCGTTGTACTCGGTTTAAGGCCTCGCAGACGTCGTTGCATGCTATCCGCCGCATTTGACCGGAGTTAGTCTTAACCCTTGGCCAATGCGCCGGGCACCATGCCCT
WB-039	Bretani et al. 2020		ERR3492552	H. vulgare	cultivar	2	Italy	41.2	15.8	Subnational production data	no	yes	yes	yes	yes		A11	TGACGCAAAATGCGTTGTACTCGGTTTAAGGCCTCGCAGACGTCGTTGCATGCTATCCGCCGCATTTGACCGGAGTTAGTCTTAACCCTTGGCCAATGCGCCGGGCACCATGCCCT
WB-043	Bretani et al. 2020	HOR 0261	ERR3492571	H. vulgare	cultivar	6	USA	48.507	-111.856	Centred on Shelby, Montana	no	yes	yes	yes	yes		A9	TGACGCAAAATGCGTTGTACTCGGTTTAAGGCCCCGCAGACGTCGTTGCATGCTATCCGCCGCATTTGACCGGAGTTAGTCTTAACCCTTGGCCAATGCGCCGGGCACCATGCCCT
WB-044	Bretani et al. 2020	HOR 0303	ERR3492572	H. vulgare	cultivar	2	USA	48.507	-111.856	Centred on Shelby, Montana	no	yes	yes	yes	yes		A9	TGACGCAAAATGCGTTGTACTCGGTTTAAGGCCCCGCAGACGTCGTTGCATGCTATCCGCCGCATTTGACCGGAGTTAGTCTTAACCCTTGGCCAATGCGCCGGGCACCATGCCCT
WB-048	Bretani et al. 2020	HOR 0804	ERR3492610	H. vulgare	cultivar	6	USA	48.507	-111.856	Centred on Shelby, Montana	no	yes	yes	yes	yes		A9	TGACGCAAAATGCGTTGTACTCGGTTTAAGGCCCCGCAGACGTCGTTGCATGCTATCCGCCGCATTTGACCGGAGTTAGTCTTAACCCTTGGCCAATGCGCCGGGCACCATGCCCT
WB-053	Bretani et al. 2020	HOR 2591	ERR3492635	H. vulgare	cultivar	6	New Zealand	-44.397	171.255	Centred on Timaru city	no	yes	yes	yes	yes		A9	TGACGCAAAATGCGTTGTACTCGGTTTAAGGCCCCGCAGACGTCGTTGCATGCTATCCGCCGCATTTGACCGGAGTTAGTCTTAACCCTTGGCCAATGCGCCGGGCACCATGCCCT
WB-057	Bretani et al. 2020	HOR 3271	ERR3492277	H. vulgare	cultivar	2	Germany	48.5	11.4	Subnational production data	no	yes	yes	yes	yes		A9	TGACGCAAAATGCGTTGTACTCGGTTTAAGGCCCCGCAGACGTCGTTGCATGCTATCCGCCGCATTTGACCGGAGTTAGTCTTAACCCTTGGCCAATGCGCCGGGCACCATGCCCT
WB-058	Bretani et al. 2020	HOR 3275	ERR3492639	H. vulgare	cultivar	6	China	30.573	104.067	Centred on Chengdu	no	yes	yes	yes	yes		A9	TGACGCAAAATGCGTTGTACTCGGTTTAAGGCCCCGCAGACGTCGTTGCATGCTATCCGCCGCATTTGACCGGAGTTAGTCTTAACCCTTGGCCAATGCGCCGGGCACCATGCCCT
WB-059	Bretani et al. 2020	HOR 3726	ERR3492640	H. vulgare	cultivar	6	USA	48.507	-111.856	Centred on Shelby, Montana	no	yes	no	no	yes	duplicated with WB-049 (IBS distance)	A9	TGACGCAAAATGCGTTGTACTCGGTTTAAGGCCCCGCAGACGTCGTTGCATGCTATCCGCCGCATTTGACCGGAGTTAGTCTTAACCCTTGGCCAATGCGCCGGGCACCATGCCCT
WB-062	Bretani et al. 2020	HOR 4060	ERR3492644	H. vulgare	cultivar	2	Israel	31.779	35.224	Centred on Jerusalem	no	yes	yes	yes	yes		A23	TGACGCAAAATGCGTTGTACTCGGTTTACGGCCCCGCAGACGTCGTTGCATGCTATCCGCCGCATTTGACCGGAGTTAGTCTTAACCCTTGGCCAATGCGCCGGGCACCATGCCCT
WB-063	Bretani et al. 2020	HOR 4400	ERR3492645	H. vulgare	cultivar	2	Eritrea	6	38.25	Passport data	no	yes	yes	yes	yes		A9	TGACGCAAAATGCGTTGTACTCGGTTTAAGGCCCCGCAGACGTCGTTGCATGCTATCCGCCGCATTTGACCGGAGTTAGTCTTAACCCTTGGCCAATGCGCCGGGCACCATGCCCT
WB-100	Bretani et al. 2020		ERR3492280	H. vulgare	cultivar	2	Germany	48.5	11.4	Subnational production data	no	yes	yes	yes	yes	duplicated with WB-510 (IBS distance)	A10	TGACGCAAAATGCGTTGTACTCGGTTTAAGGCCCCGCAGACGTCGTTGCATGCTATCCGCCGCATTTGACCGGAGTTAGTCTGAACCCTTGGCCAATGCGCCGGGCACCATGCCCT
WB-101	Bretani et al. 2020		ERR3492281	H. vulgare	cultivar	6	USA	48.507	-111.856	Centred on Shelby, Montana	no	yes	yes	yes	yes		A9	TGACGCAAAATGCGTTGTACTCGGTTTAAGGCCCCGCAGACGTCGTTGCATGCTATCCGCCGCATTTGACCGGAGTTAGTCTTAACCCTTGGCCAATGCGCCGGGCACCATGCCCT
WB-102	Bretani et al. 2020		ERR3492282	H. vulgare	cultivar	2	Germany	48.5	11.4	Subnational production data	no	yes	yes	yes	yes		A12	TGACGCAAAATGCGTTGTACGCGGTTTAAGGCCCCGCAGACGTCGTTGCATGCTATCCGCCGCATTTGACCGGAGTTAGTCTTAACCCTTGGCCAATGCGCCGGGCACCATGCCCT
WB-103	Bretani et al. 2020		ERR3492283	H. vulgare	cultivar	2	Germany	48.5	11.4	Subnational production data	no	yes	yes	yes	yes		D2	TGATGCAAAATTCGTTGTACTCGGTGTAAGGCCCCGAAGACGTAGTTGCATTTTATCCGCCGCATTTGCCCGGAGTTAGTAATAACCCTTGGCCAATGCGTCGAGCGCCGCTCCCT
WB-104	Bretani et al. 2020		ERR3492284	H. vulgare	cultivar	2	Austria	48.2	15.8	Subnational production data	no	yes	yes	yes	yes		A9	TGACGCAAAATGCGTTGTACTCGGTTTAAGGCCCCGCAGACGTCGTTGCATGCTATCCGCCGCATTTGACCGGAGTTAGTCTTAACCCTTGGCCAATGCGCCGGGCACCATGCCCT
WB-105	Bretani et al. 2020		ERR3492285	H. vulgare	cultivar	2	Germany	48.5	11.4	Subnational production data	no	yes	yes	yes	yes		A9	TGACGCAAAATGCGTTGTACTCGGTTTAAGGCCCCGCAGACGTCGTTGCATGCTATCCGCCGCATTTGACCGGAGTTAGTCTTAACCCTTGGCCAATGCGCCGGGCACCATGCCCT
WB-106	Bretani et al. 2020		ERR3492286	H. vulgare	cultivar	2	Germany	48.5	11.4	Subnational production data	no	yes	yes	yes	yes		A9	TGACGCAAAATGCGTTGTACTCGGTTTAAGGCCCCGCAGACGTCGTTGCATGCTATCCGCCGCATTTGACCGGAGTTAGTCTTAACCCTTGGCCAATGCGCCGGGCACCATGCCCT
WB-107	Bretani et al. 2020		ERR3492287	H. vulgare	cultivar	2	Austria	48.2	15.8	Subnational production data	no	yes	yes	yes	yes		A9	TGACGCAAAATGCGTTGTACTCGGTTTAAGGCCCCGCAGACGTCGTTGCATGCTATCCGCCGCATTTGACCGGAGTTAGTCTTAACCCTTGGCCAATGCGCCGGGCACCATGCCCT
WB-124	Bretani et al. 2020	BCC 0421	ERR3492302	H. vulgare	cultivar	6	China	30.573	104.067	Centred on Chengdu	no	yes	yes	yes	yes		A9	TGACGCAAAATGCGTTGTACTCGGTTTAAGGCCCCGCAGACGTCGTTGCATGCTATCCGCCGCATTTGACCGGAGTTAGTCTTAACCCTTGGCCAATGCGCCGGGCACCATGCCCT
WB-125	Chen et al. 2022	BCC 0423	ERR9849462	H. vulgare	cultivar	6	China	30.573	104.067	Centred on Chengdu	no	yes	yes	yes	yes		A9	TGACGCAAAATGCGTTGTACTCGGTTTAAGGCCCCGCAGACGTCGTTGCATGCTATCCGCCGCATTTGACCGGAGTTAGTCTTAACCCTTGGCCAATGCGCCGGGCACCATGCCCT
WB-128	Bretani et al. 2020	BCC 0436	ERR3492305	H. vulgare	cultivar	6	China	43.817	125.324	Centred on Changchun	no	yes	yes	yes	yes		A14	TGACGCAAAATGCGTTGTACTCGGTTTAAGGCCCCGCAGACGTCGTTACATGCTATCCGCCGCATTTGACCGGAGTTAGTCTTAACCCTTGGCCAATGCGCCGGGCACCATGCCCT
WB-129	Bretani et al. 2020	BCC 0438	ERR3492306	H. vulgare	cultivar	6	China	43.817	125.324	Centred on Changchun	no	yes	yes	yes	yes		A9	TGACGCAAAATGCGTTGTACTCGGTTTAAGGCCCCGCAGACGTCGTTGCATGCTATCCGCCGCATTTGACCGGAGTTAGTCTTAACCCTTGGCCAATGCGCCGGGCACCATGCCCT
WB-130	Bretani et al. 2020	BCC 0439	ERR3492308	H. vulgare	cultivar	6	China	43.817	125.324	Centred on Changchun	no	yes	yes	yes	yes		A9	TGACGCAAAATGCGTTGTACTCGGTTTAAGGCCCCGCAGACGTCGTTGCATGCTATCCGCCGCATTTGACCGGAGTTAGTCTTAACCCTTGGCCAATGCGCCGGGCACCATGCCCT
WB-131	Bretani et al. 2020	BCC 0446	ERR3492309	H. vulgare	cultivar	6	China	43.817	125.324	Centred on Changchun	no	yes	yes	yes	yes		A9	TGACGCAAAATGCGTTGTACTCGGTTTAAGGCCCCGCAGACGTCGTTGCATGCTATCCGCCGCATTTGACCGGAGTTAGTCTTAACCCTTGGCCAATGCGCCGGGCACCATGCCCT
WB-132	Bretani et al. 2020	BCC 0447	ERR3492310	H. vulgare	cultivar	6	China	43.817	125.324	Centred on Changchun	no	yes	yes	yes	yes		A14	TGACGCAAAATGCGTTGTACTCGGTTTAAGGCCCCGCAGACGTCGTTACATGCTATCCGCCGCATTTGACCGGAGTTAGTCTTAACCCTTGGCCAATGCGCCGGGCACCATGCCCT
WB-133	Bretani et al. 2020	BCC 0502	ERR3492311	H. vulgare	cultivar	6	China	36.067	120.383	Centred on Qingdao	no	yes	yes	yes	yes		A9	TGACGCAAAATGCGTTGTACTCGGTTTAAGGCCCCGCAGACGTCGTTGCATGCTATCCGCCGCATTTGACCGGAGTTAGTCTTAACCCTTGGCCAATGCGCCGGGCACCATGCCCT
WB-134	Bretani et al. 2020	BCC 0524	ERR3492312	H. vulgare	cultivar	6	India	26.912	75.787	Centred on Jaipur	no	yes	yes	yes	yes		A9	TGACGCAAAATGCGTTGTACTCGGTTTAAGGCCCCGCAGACGTCGTTGCATGCTATCCGCCGCATTTGACCGGAGTTAGTCTTAACCCTTGGCCAATGCGCCGGGCACCATGCCCT
WB-137	Bretani et al. 2020	BCC 0532	ERR3492314	H. vulgare	cultivar	6	India	26.912	75.787	Centred on Jaipur	no	yes	yes	yes	yes		A9	TGACGCAAAATGCGTTGTACTCGGTTTAAGGCCCCGCAGACGTCGTTGCATGCTATCCGCCGCATTTGACCGGAGTTAGTCTTAACCCTTGGCCAATGCGCCGGGCACCATGCCCT
WB-138	Bretani et al. 2020	BCC 0533	ERR3492315	H. vulgare	cultivar	6	India	26.912	75.787	Centred on Jaipur	no	yes	yes	yes	yes		A9	TGACGCAAAATGCGTTGTACTCGGTTTAAGGCCCCGCAGACGTCGTTGCATGCTATCCGCCGCATTTGACCGGAGTTAGTCTTAACCCTTGGCCAATGCGCCGGGCACCATGCCCT
WB-139	Bretani et al. 2020	BCC 0535	ERR3492316	H. vulgare	cultivar	6	India	26.912	75.787	Centred on Jaipur	no	yes	yes	yes	yes		A9	TGACGCAAAATGCGTTGTACTCGGTTTAAGGCCCCGCAGACGTCGTTGCATGCTATCCGCCGCATTTGACCGGAGTTAGTCTTAACCCTTGGCCAATGCGCCGGGCACCATGCCCT
WB-140	Bretani et al. 2020	BCC 0538	ERR3492318	H. vulgare	cultivar	6	India	26.912	75.787	Centred on Jaipur	no	yes	yes	yes	yes		A9	TGACGCAAAATGCGTTGTACTCGGTTTAAGGCCCCGCAGACGTCGTTGCATGCTATCCGCCGCATTTGACCGGAGTTAGTCTTAACCCTTGGCCAATGCGCCGGGCACCATGCCCT
WB-141	Bretani et al. 2020	BCC 0551	ERR3492319	H. vulgare	cultivar	6	India	26.912	75.787	Centred on Jaipur	no	yes	yes	yes	yes		A9	TGACGCAAAATGCGTTGTACTCGGTTTAAGGCCCCGCAGACGTCGTTGCATGCTATCCGCCGCATTTGACCGGAGTTAGTCTTAACCCTTGGCCAATGCGCCGGGCACCATGCCCT
WB-142	Bretani et al. 2020	BCC 0577	ERR3492320	H. vulgare	cultivar	6	India	26.912	75.787	Centred on Jaipur	no	yes	yes	yes	yes		A9	TGACGCAAAATGCGTTGTACTCGGTTTAAGGCCCCGCAGACGTCGTTGCATGCTATCCGCCGCATTTGACCGGAGTTAGTCTTAACCCTTGGCCAATGCGCCGGGCACCATGCCCT
WB-143	Bretani et al. 2020	BCC 0579	ERR3492321	H. vulgare	cultivar	6	India	26.912	75.787	Centred on Jaipur	no	yes	yes	yes	yes		A9	TGACGCAAAATGCGTTGTACTCGGTTTAAGGCCCCGCAGACGTCGTTGCATGCTATCCGCCGCATTTGACCGGAGTTAGTCTTAACCCTTGGCCAATGCGCCGGGCACCATGCCCT
WB-144	Bretani et al. 2020	BCC 0581	ERR3492322	H. vulgare	cultivar	6	India	26.912	75.787	Centred on Jaipur	no	yes	yes	yes	yes		A9	TGACGCAAAATGCGTTGTACTCGGTTTAAGGCCCCGCAGACGTCGTTGCATGCTATCCGCCGCATTTGACCGGAGTTAGTCTTAACCCTTGGCCAATGCGCCGGGCACCATGCCCT
WB-145	Bretani et al. 2020	BCC 0625	ERR3492323	H. vulgare	cultivar	6	Japan	36.649	138.195	Centred on Nagano	no	yes	yes	yes	yes		A9	TGACGCAAAATGCGTTGTACTCGGTTTAAGGCCCCGCAGACGTCGTTGCATGCTATCCGCCGCATTTGACCGGAGTTAGTCTTAACCCTTGGCCAATGCGCCGGGCACCATGCCCT
WB-146	Bretani et al. 2020	BCC 0642	ERR3492324	H. vulgare	cultivar	6	Japan	36.649	138.195	Centred on Nagano	no	yes	yes	yes	yes		A9	TGACGCAAAATGCGTTGTACTCGGTTTAAGGCCCCGCAGACGTCGTTGCATGCTATCCGCCGCATTTGACCGGAGTTAGTCTTAACCCTTGGCCAATGCGCCGGGCACCATGCCCT
WB-147	Bretani et al. 2020	BCC 0666	ERR3492325	H. vulgare	cultivar	6	Republic of Korea	35.718	127.153	Subnational production data	no	yes	yes	yes	yes	duplicated with WB-148 (IBS distance)	A9	TGACGCAAAATGCGTTGTACTCGGTTTAAGGCCCCGCAGACGTCGTTGCATGCTATCCGCCGCATTTGACCGGAGTTAGTCTTAACCCTTGGCCAATGCGCCGGGCACCATGCCCT
WB-148	Bretani et al. 2020	BCC 0667	ERR3492326	H. vulgare	cultivar	6	Republic of Korea	35.718	127.153	Subnational production data	no	yes	no	no	yes	duplicated with WB-147 (IBS distance)	A9	TGACGCAAAATGCGTTGTACTCGGTTTAAGGCCCCGCAGACGTCGTTGCATGCTATCCGCCGCATTTGACCGGAGTTAGTCTTAACCCTTGGCCAATGCGCCGGGCACCATGCCCT
WB-149	Bretani et al. 2020	BCC 0675	ERR3492327	H. vulgare	cultivar	2	Republic of Korea	35.718	127.153	Subnational production data	no	yes	yes	yes	yes		A9	TGACGCAAAATGCGTTGTACTCGGTTTAAGGCCCCGCAGACGTCGTTGCATGCTATCCGCCGCATTTGACCGGAGTTAGTCTTAACCCTTGGCCAATGCGCCGGGCACCATGCCCT
WB-150	Bretani et al. 2020	BCC 0695	ERR3492329	H. vulgare	cultivar	6	Republic of Korea	35.461	128.213	Centred on South Gyeongsang Province	no	yes	yes	yes	yes		A9	TGACGCAAAATGCGTTGTACTCGGTTTAAGGCCCCGCAGACGTCGTTGCATGCTATCCGCCGCATTTGACCGGAGTTAGTCTTAACCCTTGGCCAATGCGCCGGGCACCATGCCCT
WB-151	Bretani et al. 2020	BCC 0718	ERR3492330	H. vulgare	cultivar	6	Republic of Korea	38.201	125.478	Centred on South Hwanghae Province	no	yes	yes	yes	yes		A9	TGACGCAAAATGCGTTGTACTCGGTTTAAGGCCCCGCAGACGTCGTTGCATGCTATCCGCCGCATTTGACCGGAGTTAGTCTTAACCCTTGGCCAATGCGCCGGGCACCATGCCCT
WB-152	Bretani et al. 2020	BCC 0729	ERR3492331	H. vulgare	cultivar	6	Republic of Korea	35.461	128.213	Centred on South Gyeongsang Province	no	yes	yes	yes	yes		A9	TGACGCAAAATGCGTTGTACTCGGTTTAAGGCCCCGCAGACGTCGTTGCATGCTATCCGCCGCATTTGACCGGAGTTAGTCTTAACCCTTGGCCAATGCGCCGGGCACCATGCCCT
WB-159	Bretani et al. 2020	BCC 0801	ERR3492338	H. vulgare	cultivar	2	Canada	53.544	-113.491	Centred on Edmonton	no	yes	yes	yes	yes		A10	TGACGCAAAATGCGTTGTACTCGGTTTAAGGCCCCGCAGACGTCGTTGCATGCTATCCGCCGCATTTGACCGGAGTTAGTCTGAACCCTTGGCCAATGCGCCGGGCACCATGCCCT
WB-160	Bretani et al. 2020	BCC 0806	ERR3492339	H. vulgare	cultivar	6	Mexico	21.019	-101.257	Centred on Guanajuato	no	yes	yes	yes	yes		A9	TGACGCAAAATGCGTTGTACTCGGTTTAAGGCCCCGCAGACGTCGTTGCATGCTATCCGCCGCATTTGACCGGAGTTAGTCTTAACCCTTGGCCAATGCGCCGGGCACCATGCCCT
WB-161	Bretani et al. 2020	BCC 0812	ERR3492340	H. vulgare	cultivar	2	Mexico	21.019	-101.257	Centred on Guanajuato	no	yes	yes	yes	yes		A11	TGACGCAAAATGCGTTGTACTCGGTTTAAGGCCTCGCAGACGTCGTTGCATGCTATCCGCCGCATTTGACCGGAGTTAGTCTTAACCCTTGGCCAATGCGCCGGGCACCATGCCCT
WB-162	Bretani et al. 2020	BCC 0817	ERR3492341	H. vulgare	cultivar	6	USA	48.507	-111.856	Centred on Shelby, Montana	no	yes	no	no	yes	duplicated with WB-117, WB-337, WB-350 (IBS distance)	A9	TGACGCAAAATGCGTTGTACTCGGTTTAAGGCCCCGCAGACGTCGTTGCATGCTATCCGCCGCATTTGACCGGAGTTAGTCTTAACCCTTGGCCAATGCGCCGGGCACCATGCCCT
WB-163	Bretani et al. 2020	BCC 0818	ERR3492342	H. vulgare	cultivar	6	USA	48.507	-111.856	Centred on Shelby, Montana	no	yes	yes	yes	yes		A9	TGACGCAAAATGCGTTGTACTCGGTTTAAGGCCCCGCAGACGTCGTTGCATGCTATCCGCCGCATTTGACCGGAGTTAGTCTTAACCCTTGGCCAATGCGCCGGGCACCATGCCCT
WB-164	Bretani et al. 2020	BCC 0844	ERR3492343	H. vulgare	cultivar	6	Colombia	5.454	-73.362	Subnational production data	no	yes	yes	yes	yes		B1	TAACGCAGAATTCGTTGTACTGGGCTCAAGGCCCCGAAGACGTAGTTGCGTGCTATTCGTCGCATTTGACTGGACTTCGGCATAGCCCAGTGCTAATGCGCCGATCGCCGCTCCCT
WB-165	Bretani et al. 2020	BCC 0847	ERR3492344	H. vulgare	cultivar	2	USA	48.507	-111.856	Centred on Shelby, Montana	no	yes	yes	yes	yes		C2	TGACGCAAAATTCGTTGTACTCGGTTTCATGCCCCGAAGACGTAGTTGCATGCTATCCGCCGCATTTGACCGGAGTTAGTCTTAACCCTTGGCCAATGCGCCGAGCGCTGCTGCCG
WB-166	Bretani et al. 2020	BCC 0852	ERR3492345	H. vulgare	cultivar	6	Canada	53.544	-113.491	Centred on Edmonton	no	yes	yes	yes	yes		A9	TGACGCAAAATGCGTTGTACTCGGTTTAAGGCCCCGCAGACGTCGTTGCATGCTATCCGCCGCATTTGACCGGAGTTAGTCTTAACCCTTGGCCAATGCGCCGGGCACCATGCCCT
WB-168	Bretani et al. 2020	BCC 0869	ERR3492347	H. vulgare	cultivar	2	Mexico	21.019	-101.257	Centred on Guanajuato	no	yes	yes	yes	yes		A9	TGACGCAAAATGCGTTGTACTCGGTTTAAGGCCCCGCAGACGTCGTTGCATGCTATCCGCCGCATTTGACCGGAGTTAGTCTTAACCCTTGGCCAATGCGCCGGGCACCATGCCCT
WB-169	Bretani et al. 2020	BCC 0875	ERR3492348	H. vulgare	cultivar	6	USA	48.507	-111.856	Centred on Shelby, Montana	no	yes	yes	yes	yes		A9	TGACGCAAAATGCGTTGTACTCGGTTTAAGGCCCCGCAGACGTCGTTGCATGCTATCCGCCGCATTTGACCGGAGTTAGTCTTAACCCTTGGCCAATGCGCCGGGCACCATGCCCT
WB-170	Bretani et al. 2020	BCC 0881	ERR3492349	H. vulgare	cultivar	6	Canada	53.544	-113.491	Centred on Edmonton	no	yes	yes	yes	yes		A9	TGACGCAAAATGCGTTGTACTCGGTTTAAGGCCCCGCAGACGTCGTTGCATGCTATCCGCCGCATTTGACCGGAGTTAGTCTTAACCCTTGGCCAATGCGCCGGGCACCATGCCCT
WB-171	Bretani et al. 2020	BCC 0892	ERR3492350	H. vulgare	cultivar	6	Bolivia	-19.05	-65.25	Centred on Sucre	no	yes	yes	yes	yes		B1	TAACGCAGAATTCGTTGTACTGGGCTCAAGGCCCCGAAGACGTAGTTGCGTGCTATTCGTCGCATTTGACTGGACTTCGGCATAGCCCAGTGCTAATGCGCCGATCGCCGCTCCCT
WB-173	Bretani et al. 2020	BCC 0899	ERR3492352	H. vulgare	cultivar	2	Chile	-38.733	-72.667	Subnational production data	no	yes	yes	yes	yes		A9	TGACGCAAAATGCGTTGTACTCGGTTTAAGGCCCCGCAGACGTCGTTGCATGCTATCCGCCGCATTTGACCGGAGTTAGTCTTAACCCTTGGCCAATGCGCCGGGCACCATGCCCT
WB-174	Bretani et al. 2020	BCC 0903	ERR3492353	H. vulgare	cultivar	2	Canada	53.544	-113.491	Centred on Edmonton	no	yes	yes	yes	yes		A9	TGACGCAAAATGCGTTGTACTCGGTTTAAGGCCCCGCAGACGTCGTTGCATGCTATCCGCCGCATTTGACCGGAGTTAGTCTTAACCCTTGGCCAATGCGCCGGGCACCATGCCCT
WB-175	Bretani et al. 2020	BCC 0907	ERR3492354	H. vulgare	cultivar	2	USA	48.507	-111.856	Centred on Shelby, Montana	no	yes	yes	yes	yes		A9	TGACGCAAAATGCGTTGTACTCGGTTTAAGGCCCCGCAGACGTCGTTGCATGCTATCCGCCGCATTTGACCGGAGTTAGTCTTAACCCTTGGCCAATGCGCCGGGCACCATGCCCT
WB-180	Bretani et al. 2020	BCC 1367	ERR3492355	H. vulgare	cultivar	2	Germany/Netherlands	48.5	11.4	Subnational production data (Germany)	no	yes	yes	yes	yes		A9	TGACGCAAAATGCGTTGTACTCGGTTTAAGGCCCCGCAGACGTCGTTGCATGCTATCCGCCGCATTTGACCGGAGTTAGTCTTAACCCTTGGCCAATGCGCCGGGCACCATGCCCT
WB-181	Bretani et al. 2020	BCC 1368	ERR3492356	H. vulgare	cultivar	2	Netherlands	52.9	6.3	Subnational production data	no	yes	no	no	yes	duplicated with WB-379 (IBS distance)	A9	TGACGCAAAATGCGTTGTACTCGGTTTAAGGCCCCGCAGACGTCGTTGCATGCTATCCGCCGCATTTGACCGGAGTTAGTCTTAACCCTTGGCCAATGCGCCGGGCACCATGCCCT
WB-182	Chen et al. 2022	BCC 1370	ERR9849518	H. vulgare	cultivar	2	France	49.1	4.6	Subnational production data	no	no	no	no	yes		A9	TGACGCAAAATGCGTTGTACTCGGTTTAAGGCCCCGCAGACGTCGTTGCATGCTATCCGCCGCATTTGACCGGAGTTAGTCTTAACCCTTGGCCAATGCGCCGGGCACCATGCCCT
WB-183	Bretani et al. 2020	BCC 1371	ERR3492357	H. vulgare	cultivar	2	France	49.1	4.6	Subnational production data	no	yes	yes	yes	yes		A10	TGACGCAAAATGCGTTGTACTCGGTTTAAGGCCCCGCAGACGTCGTTGCATGCTATCCGCCGCATTTGACCGGAGTTAGTCTGAACCCTTGGCCAATGCGCCGGGCACCATGCCCT
WB-184	Chen et al. 2022	BCC 1372	ERR9849862	H. vulgare	cultivar	2	Poland	52.8	16.5	Subnational production data	no	yes	yes	yes	yes		A9	TGACGCAAAATGCGTTGTACTCGGTTTAAGGCCCCGCAGACGTCGTTGCATGCTATCCGCCGCATTTGACCGGAGTTAGTCTTAACCCTTGGCCAATGCGCCGGGCACCATGCCCT
WB-185	Bretani et al. 2020	BCC 1373	ERR3492358	H. vulgare	cultivar	2	United Kingdom	56.3	-3.7	Subnational production data	no	yes	yes	yes	yes		A9	TGACGCAAAATGCGTTGTACTCGGTTTAAGGCCCCGCAGACGTCGTTGCATGCTATCCGCCGCATTTGACCGGAGTTAGTCTTAACCCTTGGCCAATGCGCCGGGCACCATGCCCT
WB-186	Bretani et al. 2020	BCC 1374	ERR3492359	H. vulgare	cultivar	2	Netherlands	52.9	6.3	Subnational production data	no	yes	yes	yes	yes		A12	TGACGCAAAATGCGTTGTACGCGGTTTAAGGCCCCGCAGACGTCGTTGCATGCTATCCGCCGCATTTGACCGGAGTTAGTCTTAACCCTTGGCCAATGCGCCGGGCACCATGCCCT
WB-187	Bretani et al. 2020	BCC 1376	ERR3492360	H. vulgare	cultivar	2	Denmark	56.3	9.1	Subnational production data	no	yes	yes	yes	yes		A19	TGACGCAAAATGCGTTGTACTCGGTTTAAGGCCCCGCAGACGTCGTTGCATGCTATCCGCCGCATTTGAGCGGAGTTAGTCTTAACCCTTGGCCAATGCGCCGGGCACCATGCCCT
WB-188	Bretani et al. 2020	BCC 1377	ERR3492361	H. vulgare	cultivar	2	France	49.1	4.6	Subnational production data	no	yes	yes	yes	yes		A10	TGACGCAAAATGCGTTGTACTCGGTTTAAGGCCCCGCAGACGTCGTTGCATGCTATCCGCCGCATTTGACCGGAGTTAGTCTGAACCCTTGGCCAATGCGCCGGGCACCATGCCCT
WB-189	Bretani et al. 2020	BCC 1378	ERR3492362	H. vulgare	cultivar	2	United Kingdom	56.3	-3.7	Subnational production data	no	yes	yes	yes	yes		A10	TGACGCAAAATGCGTTGTACTCGGTTTAAGGCCCCGCAGACGTCGTTGCATGCTATCCGCCGCATTTGACCGGAGTTAGTCTGAACCCTTGGCCAATGCGCCGGGCACCATGCCCT
WB-190	Chen et al. 2022	BCC 1379	ERR9849525	H. vulgare	cultivar	2	Czech Republic	49.4	15.8	Subnational production data	no	no	no	no	yes		A9	TGACGCAAAATGCGTTGTACTCGGTTTAAGGCCCCGCAGACGTCGTTGCATGCTATCCGCCGCATTTGACCGGAGTTAGTCTTAACCCTTGGCCAATGCGCCGGGCACCATGCCCT
WB-191	Bretani et al. 2020		ERR3492363	H. vulgare	cultivar	6	France	49.1	4.6	Subnational production data	no	yes	yes	yes	yes		A9	TGACGCAAAATGCGTTGTACTCGGTTTAAGGCCCCGCAGACGTCGTTGCATGCTATCCGCCGCATTTGACCGGAGTTAGTCTTAACCCTTGGCCAATGCGCCGGGCACCATGCCCT
WB-192	Bretani et al. 2020	BCC 1381	ERR3492364	H. vulgare	cultivar	2	United Kingdom	56.3	-3.7	Subnational production data	no	yes	yes	yes	yes		A1	TGACGCAAAATTCGTTGTACTCGGTTTAAGGCCCCGAAGACGTAGTTGCATGCTATCCGCCGCATTTGACCGGAGTTAGTCTTAACCCTTGGCCAATGCGCCGGGCACCGCTCCCT
WB-193	Bretani et al. 2020	BCC 1382	ERR3492365	H. vulgare	cultivar	2	United Kingdom	56.3	-3.7	Subnational production data	no	yes	yes	yes	yes		A9	TGACGCAAAATGCGTTGTACTCGGTTTAAGGCCCCGCAGACGTCGTTGCATGCTATCCGCCGCATTTGACCGGAGTTAGTCTTAACCCTTGGCCAATGCGCCGGGCACCATGCCCT
WB-194	Bretani et al. 2020	BCC 1383	ERR3492366	H. vulgare	cultivar	2	United Kingdom	56.3	-3.7	Subnational production data	no	yes	yes	yes	yes		A11	TGACGCAAAATGCGTTGTACTCGGTTTAAGGCCTCGCAGACGTCGTTGCATGCTATCCGCCGCATTTGACCGGAGTTAGTCTTAACCCTTGGCCAATGCGCCGGGCACCATGCCCT
WB-195	Bretani et al. 2020	BCC 1384	ERR3492367	H. vulgare	cultivar	2	Germany	48.5	11.4	Subnational production data	no	yes	yes	yes	yes		A9	TGACGCAAAATGCGTTGTACTCGGTTTAAGGCCCCGCAGACGTCGTTGCATGCTATCCGCCGCATTTGACCGGAGTTAGTCTTAACCCTTGGCCAATGCGCCGGGCACCATGCCCT
WB-196	Bretani et al. 2020	BCC 1385	ERR3492368	H. vulgare	cultivar	2	Poland	52.8	16.5	Subnational production data	no	yes	no	no	yes	duplicated with WB-382 (IBS distance)	A9	TGACGCAAAATGCGTTGTACTCGGTTTAAGGCCCCGCAGACGTCGTTGCATGCTATCCGCCGCATTTGACCGGAGTTAGTCTTAACCCTTGGCCAATGCGCCGGGCACCATGCCCT
WB-197	Bretani et al. 2020	BCC 1386	ERR3492369	H. vulgare	cultivar	2	Germany	48.5	11.4	Subnational production data	no	yes	yes	yes	yes		A9	TGACGCAAAATGCGTTGTACTCGGTTTAAGGCCCCGCAGACGTCGTTGCATGCTATCCGCCGCATTTGACCGGAGTTAGTCTTAACCCTTGGCCAATGCGCCGGGCACCATGCCCT
WB-198	Bretani et al. 2020	BCC 1387	ERR3492370	H. vulgare	cultivar	2	Netherlands	52.9	6.3	Subnational production data	no	yes	yes	yes	yes		A10	TGACGCAAAATGCGTTGTACTCGGTTTAAGGCCCCGCAGACGTCGTTGCATGCTATCCGCCGCATTTGACCGGAGTTAGTCTGAACCCTTGGCCAATGCGCCGGGCACCATGCCCT
WB-199	Bretani et al. 2020	BCC 1389	ERR3492371	H. vulgare	cultivar	2	Ireland	52.2	-8.5	Subnational production data	no	yes	yes	yes	yes		A19	TGACGCAAAATGCGTTGTACTCGGTTTAAGGCCCCGCAGACGTCGTTGCATGCTATCCGCCGCATTTGAGCGGAGTTAGTCTTAACCCTTGGCCAATGCGCCGGGCACCATGCCCT
WB-201	Bretani et al. 2020	BCC 1391	ERR3492374	H. vulgare	cultivar	2	Germany	48.5	11.4	Subnational production data	no	yes	yes	yes	yes		A9	TGACGCAAAATGCGTTGTACTCGGTTTAAGGCCCCGCAGACGTCGTTGCATGCTATCCGCCGCATTTGACCGGAGTTAGTCTTAACCCTTGGCCAATGCGCCGGGCACCATGCCCT
WB-202	Bretani et al. 2020	BCC 1392	ERR3492375	H. vulgare	cultivar	2	Denmark	56.3	9.1	Subnational production data	no	yes	yes	yes	yes		A12	TGACGCAAAATGCGTTGTACGCGGTTTAAGGCCCCGCAGACGTCGTTGCATGCTATCCGCCGCATTTGACCGGAGTTAGTCTTAACCCTTGGCCAATGCGCCGGGCACCATGCCCT
WB-203	Bretani et al. 2020	BCC 1394	ERR3492376	H. vulgare	cultivar	2	Netherlands	52.9	6.3	Subnational production data	no	yes	yes	yes	yes		A17	TGACGCAAAATGCGTTGTACTCGGTTTAAGGCCCCGCAGACGTCGTTGCATGCTATCCGCCGCATTTGACCGGAGTTAGTCTTAACCCTTGGCCAATGCGCCGGGCACCATGCCAT
WB-204	Bretani et al. 2020	BCC 1395	ERR3492377	H. vulgare	cultivar	2	Netherlands	52.9	6.3	Subnational production data	no	yes	yes	yes	yes		A9	TGACGCAAAATGCGTTGTACTCGGTTTAAGGCCCCGCAGACGTCGTTGCATGCTATCCGCCGCATTTGACCGGAGTTAGTCTTAACCCTTGGCCAATGCGCCGGGCACCATGCCCT
WB-205	Bretani et al. 2020	BCC 1396	ERR3492378	H. vulgare	cultivar	2	Sweden	56.5	13.5	Subnational production data	no	yes	yes	yes	yes		A10	TGACGCAAAATGCGTTGTACTCGGTTTAAGGCCCCGCAGACGTCGTTGCATGCTATCCGCCGCATTTGACCGGAGTTAGTCTGAACCCTTGGCCAATGCGCCGGGCACCATGCCCT
WB-206	Bretani et al. 2020	BCC 1397	ERR3492379	H. vulgare	cultivar	2	Hungary	46.4	19.9	Subnational production data	no	yes	yes	yes	yes	duplicated with WB-227 (IBS distance)	A9	TGACGCAAAATGCGTTGTACTCGGTTTAAGGCCCCGCAGACGTCGTTGCATGCTATCCGCCGCATTTGACCGGAGTTAGTCTTAACCCTTGGCCAATGCGCCGGGCACCATGCCCT
WB-208	Bretani et al. 2020	BCC 1399	ERR3492381	H. vulgare	cultivar	2	Sweden	56.5	13.5	Subnational production data	no	yes	yes	yes	yes		A10	TGACGCAAAATGCGTTGTACTCGGTTTAAGGCCCCGCAGACGTCGTTGCATGCTATCCGCCGCATTTGACCGGAGTTAGTCTGAACCCTTGGCCAATGCGCCGGGCACCATGCCCT
WB-209	Bretani et al. 2020	BCC 1400	ERR3492382	H. vulgare	cultivar	2	France	49.1	4.6	Subnational production data	no	yes	yes	yes	yes		A9	TGACGCAAAATGCGTTGTACTCGGTTTAAGGCCCCGCAGACGTCGTTGCATGCTATCCGCCGCATTTGACCGGAGTTAGTCTTAACCCTTGGCCAATGCGCCGGGCACCATGCCCT
WB-210	Bretani et al. 2020	BCC 1401	ERR3492383	H. vulgare	cultivar	2	Germany	48.5	11.4	Subnational production data	no	yes	yes	yes	yes		A9	TGACGCAAAATGCGTTGTACTCGGTTTAAGGCCCCGCAGACGTCGTTGCATGCTATCCGCCGCATTTGACCGGAGTTAGTCTTAACCCTTGGCCAATGCGCCGGGCACCATGCCCT
WB-211	Bretani et al. 2020	BCC 1402	ERR3492384	H. vulgare	cultivar	2	Sweden	56.5	13.5	Subnational production data	no	yes	yes	yes	yes		A9	TGACGCAAAATGCGTTGTACTCGGTTTAAGGCCCCGCAGACGTCGTTGCATGCTATCCGCCGCATTTGACCGGAGTTAGTCTTAACCCTTGGCCAATGCGCCGGGCACCATGCCCT
WB-212	Bretani et al. 2020	BCC 1403	ERR3492385	H. vulgare	cultivar	2	Germany/Czech Republic	48.5	11.4	Subnational production data (Germany)	no	yes	yes	yes	yes		A9	TGACGCAAAATGCGTTGTACTCGGTTTAAGGCCCCGCAGACGTCGTTGCATGCTATCCGCCGCATTTGACCGGAGTTAGTCTTAACCCTTGGCCAATGCGCCGGGCACCATGCCCT
WB-213	Bretani et al. 2020	Fior 6814	ERR3492386	H. vulgare	cultivar	2	Italy	43	47.33	Passport data	no	yes	yes	yes	yes		A11	TGACGCAAAATGCGTTGTACTCGGTTTAAGGCCTCGCAGACGTCGTTGCATGCTATCCGCCGCATTTGACCGGAGTTAGTCTTAACCCTTGGCCAATGCGCCGGGCACCATGCCCT
WB-214	Bretani et al. 2020	BCC 1405	ERR3492387	H. vulgare	cultivar	2	United Kingdom	56.3	-3.7	Subnational production data	no	yes	yes	yes	yes	duplicated with WB-223 (IBS distance)	A19	TGACGCAAAATGCGTTGTACTCGGTTTAAGGCCCCGCAGACGTCGTTGCATGCTATCCGCCGCATTTGAGCGGAGTTAGTCTTAACCCTTGGCCAATGCGCCGGGCACCATGCCCT
WB-215	Bretani et al. 2020	BCC 1407	ERR3492388	H. vulgare	cultivar	2	Austria	48.2	15.8	Subnational production data	no	yes	yes	yes	yes		A10	TGACGCAAAATGCGTTGTACTCGGTTTAAGGCCCCGCAGACGTCGTTGCATGCTATCCGCCGCATTTGACCGGAGTTAGTCTGAACCCTTGGCCAATGCGCCGGGCACCATGCCCT
WB-216	Bretani et al. 2020	BCC 1408	ERR3492389	H. vulgare	cultivar	2	United Kingdom	56.3	-3.7	Subnational production data	no	yes	yes	yes	yes		A10	TGACGCAAAATGCGTTGTACTCGGTTTAAGGCCCCGCAGACGTCGTTGCATGCTATCCGCCGCATTTGACCGGAGTTAGTCTGAACCCTTGGCCAATGCGCCGGGCACCATGCCCT
WB-217	Bretani et al. 2020	BCC 1409	ERR3492390	H. vulgare	cultivar	2	Austria	48.2	15.8	Subnational production data	no	yes	yes	yes	yes		A19	TGACGCAAAATGCGTTGTACTCGGTTTAAGGCCCCGCAGACGTCGTTGCATGCTATCCGCCGCATTTGAGCGGAGTTAGTCTTAACCCTTGGCCAATGCGCCGGGCACCATGCCCT
WB-218	Bretani et al. 2020	BCC 1410	ERR3492391	H. vulgare	cultivar	2	Sweden	56.5	13.5	Subnational production data	no	yes	yes	yes	yes		A10	TGACGCAAAATGCGTTGTACTCGGTTTAAGGCCCCGCAGACGTCGTTGCATGCTATCCGCCGCATTTGACCGGAGTTAGTCTGAACCCTTGGCCAATGCGCCGGGCACCATGCCCT
WB-219	Bretani et al. 2020	BCC 1411	ERR3492392	H. vulgare	cultivar	2	Germany	48.5	11.4	Subnational production data	no	yes	yes	yes	yes		A9	TGACGCAAAATGCGTTGTACTCGGTTTAAGGCCCCGCAGACGTCGTTGCATGCTATCCGCCGCATTTGACCGGAGTTAGTCTTAACCCTTGGCCAATGCGCCGGGCACCATGCCCT
WB-220	Bretani et al. 2020	BCC 1412	ERR3492394	H. vulgare	cultivar	2	Sweden	56.5	13.5	Subnational production data	no	yes	yes	yes	yes		A9	TGACGCAAAATGCGTTGTACTCGGTTTAAGGCCCCGCAGACGTCGTTGCATGCTATCCGCCGCATTTGACCGGAGTTAGTCTTAACCCTTGGCCAATGCGCCGGGCACCATGCCCT
WB-221	Bretani et al. 2020	BCC 1413	ERR3492395	H. vulgare	cultivar	2	Germany	48.5	11.4	Subnational production data	no	yes	yes	yes	yes		A9	TGACGCAAAATGCGTTGTACTCGGTTTAAGGCCCCGCAGACGTCGTTGCATGCTATCCGCCGCATTTGACCGGAGTTAGTCTTAACCCTTGGCCAATGCGCCGGGCACCATGCCCT
WB-222	Bretani et al. 2020	BCC 1414	ERR3492396	H. vulgare	cultivar	2	Czech Republic	49.4	15.8	Subnational production data	no	yes	yes	yes	yes		A9	TGACGCAAAATGCGTTGTACTCGGTTTAAGGCCCCGCAGACGTCGTTGCATGCTATCCGCCGCATTTGACCGGAGTTAGTCTTAACCCTTGGCCAATGCGCCGGGCACCATGCCCT
WB-223	Bretani et al. 2020	BCC 1415	ERR3492397	H. vulgare	cultivar	2	United Kingdom	56.3	-3.7	Subnational production data	no	yes	no	no	yes	duplicated with WB-214 (IBS distance)	A19	TGACGCAAAATGCGTTGTACTCGGTTTAAGGCCCCGCAGACGTCGTTGCATGCTATCCGCCGCATTTGAGCGGAGTTAGTCTTAACCCTTGGCCAATGCGCCGGGCACCATGCCCT
WB-224	Bretani et al. 2020	BCC 1416	ERR3492398	H. vulgare	cultivar	2	Sweden	56.5	13.5	Subnational production data	no	yes	yes	yes	yes		A12	TGACGCAAAATGCGTTGTACGCGGTTTAAGGCCCCGCAGACGTCGTTGCATGCTATCCGCCGCATTTGACCGGAGTTAGTCTTAACCCTTGGCCAATGCGCCGGGCACCATGCCCT
WB-225	Bretani et al. 2020	BCC 1417	ERR3492399	H. vulgare	cultivar	2	Germany	48.5	11.4	Subnational production data	no	yes	yes	yes	yes		A9	TGACGCAAAATGCGTTGTACTCGGTTTAAGGCCCCGCAGACGTCGTTGCATGCTATCCGCCGCATTTGACCGGAGTTAGTCTTAACCCTTGGCCAATGCGCCGGGCACCATGCCCT
WB-226	Bretani et al. 2020	BCC 1418	ERR3492400	H. vulgare	cultivar	2	Denmark	56.3	9.1	Subnational production data	no	yes	yes	yes	yes		A10	TGACGCAAAATGCGTTGTACTCGGTTTAAGGCCCCGCAGACGTCGTTGCATGCTATCCGCCGCATTTGACCGGAGTTAGTCTGAACCCTTGGCCAATGCGCCGGGCACCATGCCCT
WB-227	Bretani et al. 2020	BCC 1419	ERR3492401	H. vulgare	cultivar	2	Germany	48.5	11.4	Subnational production data	no	yes	no	no	yes	duplicated with WB-206 (IBS distance)	A9	TGACGCAAAATGCGTTGTACTCGGTTTAAGGCCCCGCAGACGTCGTTGCATGCTATCCGCCGCATTTGACCGGAGTTAGTCTTAACCCTTGGCCAATGCGCCGGGCACCATGCCCT
WB-228	Bretani et al. 2020	BCC 1420	ERR3492402	H. vulgare	cultivar	2	Netherlands	52.9	6.3	Subnational production data	no	yes	yes	yes	yes		A1	TGACGCAAAATTCGTTGTACTCGGTTTAAGGCCCCGAAGACGTAGTTGCATGCTATCCGCCGCATTTGACCGGAGTTAGTCTTAACCCTTGGCCAATGCGCCGGGCACCGCTCCCT
WB-229	Bretani et al. 2020	BCC 1421	ERR3492403	H. vulgare	cultivar	2	Czech Republic	49.4	15.8	Subnational production data	no	yes	yes	yes	yes		A9	TGACGCAAAATGCGTTGTACTCGGTTTAAGGCCCCGCAGACGTCGTTGCATGCTATCCGCCGCATTTGACCGGAGTTAGTCTTAACCCTTGGCCAATGCGCCGGGCACCATGCCCT
WB-230	Bretani et al. 2020	BCC 1422	ERR3492404	H. vulgare	cultivar	2	Netherlands	52.9	6.3	Subnational production data	no	yes	yes	yes	yes		A1	TGACGCAAAATTCGTTGTACTCGGTTTAAGGCCCCGAAGACGTAGTTGCATGCTATCCGCCGCATTTGACCGGAGTTAGTCTTAACCCTTGGCCAATGCGCCGGGCACCGCTCCCT
WB-231	Bretani et al. 2020	BCC 1423	ERR3492405	H. vulgare	cultivar	2	France	49.1	4.6	Subnational production data	no	yes	yes	yes	yes		A9	TGACGCAAAATGCGTTGTACTCGGTTTAAGGCCCCGCAGACGTCGTTGCATGCTATCCGCCGCATTTGACCGGAGTTAGTCTTAACCCTTGGCCAATGCGCCGGGCACCATGCCCT
WB-232	Bretani et al. 2020	BCC 1424	ERR3492406	H. vulgare	cultivar	2	Germany	48.5	11.4	Subnational production data	no	yes	yes	yes	yes		A9	TGACGCAAAATGCGTTGTACTCGGTTTAAGGCCCCGCAGACGTCGTTGCATGCTATCCGCCGCATTTGACCGGAGTTAGTCTTAACCCTTGGCCAATGCGCCGGGCACCATGCCCT
WB-233	Bretani et al. 2020	BCC 1425	ERR3492407	H. vulgare	cultivar	2	Germany	48.5	11.4	Subnational production data	no	yes	yes	yes	yes		A9	TGACGCAAAATGCGTTGTACTCGGTTTAAGGCCCCGCAGACGTCGTTGCATGCTATCCGCCGCATTTGACCGGAGTTAGTCTTAACCCTTGGCCAATGCGCCGGGCACCATGCCCT
WB-234	Bretani et al. 2020	BCC 1428	ERR3492408	H. vulgare	cultivar	2	United Kingdom	56.3	-3.7	Subnational production data	no	yes	yes	yes	yes		A19	TGACGCAAAATGCGTTGTACTCGGTTTAAGGCCCCGCAGACGTCGTTGCATGCTATCCGCCGCATTTGAGCGGAGTTAGTCTTAACCCTTGGCCAATGCGCCGGGCACCATGCCCT
WB-235	Bretani et al. 2020	BCC 1430	ERR3492409	H. vulgare	cultivar	2	France	49.1	4.6	Subnational production data	no	yes	yes	yes	yes		A10	TGACGCAAAATGCGTTGTACTCGGTTTAAGGCCCCGCAGACGTCGTTGCATGCTATCCGCCGCATTTGACCGGAGTTAGTCTGAACCCTTGGCCAATGCGCCGGGCACCATGCCCT
WB-236	Bretani et al. 2020	BCC 1431	ERR3492410	H. vulgare	cultivar	2	Austria	48.2	15.8	Subnational production data	no	yes	yes	yes	yes		A9	TGACGCAAAATGCGTTGTACTCGGTTTAAGGCCCCGCAGACGTCGTTGCATGCTATCCGCCGCATTTGACCGGAGTTAGTCTTAACCCTTGGCCAATGCGCCGGGCACCATGCCCT
WB-237	Bretani et al. 2020	BCC 1432	ERR3492411	H. vulgare	cultivar	2	Czech Republic	49.4	15.8	Subnational production data	no	yes	yes	yes	yes		A9	TGACGCAAAATGCGTTGTACTCGGTTTAAGGCCCCGCAGACGTCGTTGCATGCTATCCGCCGCATTTGACCGGAGTTAGTCTTAACCCTTGGCCAATGCGCCGGGCACCATGCCCT
WB-238	Bretani et al. 2020	BCC 1433	ERR3492412	H. vulgare	cultivar	2	Germany	48.5	11.4	Subnational production data	no	yes	yes	yes	yes		A9	TGACGCAAAATGCGTTGTACTCGGTTTAAGGCCCCGCAGACGTCGTTGCATGCTATCCGCCGCATTTGACCGGAGTTAGTCTTAACCCTTGGCCAATGCGCCGGGCACCATGCCCT
WB-239	Bretani et al. 2020	BCC 1439	ERR3492413	H. vulgare	cultivar	2	Czech Republic	49.4	15.8	Subnational production data	no	yes	yes	yes	yes		A9	TGACGCAAAATGCGTTGTACTCGGTTTAAGGCCCCGCAGACGTCGTTGCATGCTATCCGCCGCATTTGACCGGAGTTAGTCTTAACCCTTGGCCAATGCGCCGGGCACCATGCCCT
WB-240	Bretani et al. 2020	BCC 1440	ERR3492415	H. vulgare	cultivar	2	Austria	48.2	15.8	Subnational production data	no	yes	yes	yes	yes		A10	TGACGCAAAATGCGTTGTACTCGGTTTAAGGCCCCGCAGACGTCGTTGCATGCTATCCGCCGCATTTGACCGGAGTTAGTCTGAACCCTTGGCCAATGCGCCGGGCACCATGCCCT
WB-241	Bretani et al. 2020	BCC 1441	ERR3492416	H. vulgare	cultivar	2	Germany	48.5	11.4	Subnational production data	no	yes	yes	yes	yes		A10	TGACGCAAAATGCGTTGTACTCGGTTTAAGGCCCCGCAGACGTCGTTGCATGCTATCCGCCGCATTTGACCGGAGTTAGTCTGAACCCTTGGCCAATGCGCCGGGCACCATGCCCT
WB-242	Bretani et al. 2020	BCC 1442	ERR3492417	H. vulgare	cultivar	2	United Kingdom	56.3	-3.7	Subnational production data	no	yes	yes	yes	yes		A9	TGACGCAAAATGCGTTGTACTCGGTTTAAGGCCCCGCAGACGTCGTTGCATGCTATCCGCCGCATTTGACCGGAGTTAGTCTTAACCCTTGGCCAATGCGCCGGGCACCATGCCCT
WB-243	Bretani et al. 2020	BCC 1443	ERR3492418	H. vulgare	cultivar	2	Germany	48.5	11.4	Subnational production data	no	yes	yes	yes	yes		A10	TGACGCAAAATGCGTTGTACTCGGTTTAAGGCCCCGCAGACGTCGTTGCATGCTATCCGCCGCATTTGACCGGAGTTAGTCTGAACCCTTGGCCAATGCGCCGGGCACCATGCCCT
WB-244	Bretani et al. 2020	BCC 1444	ERR3492419	H. vulgare	cultivar	2	Czech Republic	49.4	15.8	Subnational production data	no	yes	yes	yes	yes		A9	TGACGCAAAATGCGTTGTACTCGGTTTAAGGCCCCGCAGACGTCGTTGCATGCTATCCGCCGCATTTGACCGGAGTTAGTCTTAACCCTTGGCCAATGCGCCGGGCACCATGCCCT
WB-245	Bretani et al. 2020	BCC 1445	ERR3492420	H. vulgare	cultivar	2	France	49.1	4.6	Subnational production data	no	yes	yes	yes	yes		A9	TGACGCAAAATGCGTTGTACTCGGTTTAAGGCCCCGCAGACGTCGTTGCATGCTATCCGCCGCATTTGACCGGAGTTAGTCTTAACCCTTGGCCAATGCGCCGGGCACCATGCCCT
WB-246	Bretani et al. 2020	BCC 1447	ERR3492421	H. vulgare	cultivar	2	France	49.1	4.6	Subnational production data	no	yes	yes	yes	yes		A9	TGACGCAAAATGCGTTGTACTCGGTTTAAGGCCCCGCAGACGTCGTTGCATGCTATCCGCCGCATTTGACCGGAGTTAGTCTTAACCCTTGGCCAATGCGCCGGGCACCATGCCCT
WB-247	Bretani et al. 2020	BCC 1448	ERR3492422	H. vulgare	cultivar	6	Finland/Sweden	61.6	22.7	Subnational production data (Finland)	no	yes	yes	yes	yes		A9	TGACGCAAAATGCGTTGTACTCGGTTTAAGGCCCCGCAGACGTCGTTGCATGCTATCCGCCGCATTTGACCGGAGTTAGTCTTAACCCTTGGCCAATGCGCCGGGCACCATGCCCT
WB-248	Chen et al. 2022	BCC 1450	ERR9849863	H. vulgare	cultivar	6	Finland	61.6	22.7	Subnational production data	no	yes	yes	yes	yes		A12	TGACGCAAAATGCGTTGTACGCGGTTTAAGGCCCCGCAGACGTCGTTGCATGCTATCCGCCGCATTTGACCGGAGTTAGTCTTAACCCTTGGCCAATGCGCCGGGCACCATGCCCT
WB-249	Bretani et al. 2020	BCC 1452	ERR3492423	H. vulgare	cultivar	6	Netherlands	52.9	6.3	Subnational production data	no	yes	yes	yes	yes		A9	TGACGCAAAATGCGTTGTACTCGGTTTAAGGCCCCGCAGACGTCGTTGCATGCTATCCGCCGCATTTGACCGGAGTTAGTCTTAACCCTTGGCCAATGCGCCGGGCACCATGCCCT
WB-251	Bretani et al. 2020	BCC 1455	ERR3492425	H. vulgare	cultivar	6	Russia	52	40	Subnational production data	no	yes	yes	yes	yes		A9	TGACGCAAAATGCGTTGTACTCGGTTTAAGGCCCCGCAGACGTCGTTGCATGCTATCCGCCGCATTTGACCGGAGTTAGTCTTAACCCTTGGCCAATGCGCCGGGCACCATGCCCT
WB-252	Bretani et al. 2020	BCC 1456	ERR3492426	H. vulgare	cultivar	2	Russia	52	40	Subnational production data	no	yes	yes	yes	yes		A12	TGACGCAAAATGCGTTGTACGCGGTTTAAGGCCCCGCAGACGTCGTTGCATGCTATCCGCCGCATTTGACCGGAGTTAGTCTTAACCCTTGGCCAATGCGCCGGGCACCATGCCCT
WB-253	Bretani et al. 2020	BCC 1457	ERR3492427	H. vulgare	cultivar	2	Russia	52	40	Subnational production data	no	yes	yes	yes	yes		A10	TGACGCAAAATGCGTTGTACTCGGTTTAAGGCCCCGCAGACGTCGTTGCATGCTATCCGCCGCATTTGACCGGAGTTAGTCTGAACCCTTGGCCAATGCGCCGGGCACCATGCCCT
WB-254	Bretani et al. 2020	BCC 1458	ERR3492428	H. vulgare	cultivar	2	Russia	52	40	Subnational production data	no	yes	yes	yes	yes		A11	TGACGCAAAATGCGTTGTACTCGGTTTAAGGCCTCGCAGACGTCGTTGCATGCTATCCGCCGCATTTGACCGGAGTTAGTCTTAACCCTTGGCCAATGCGCCGGGCACCATGCCCT
WB-255	Bretani et al. 2020	BCC 1459	ERR3492429	H. vulgare	cultivar	2	Russia	52	40	Subnational production data	no	yes	yes	yes	yes		A11	TGACGCAAAATGCGTTGTACTCGGTTTAAGGCCTCGCAGACGTCGTTGCATGCTATCCGCCGCATTTGACCGGAGTTAGTCTTAACCCTTGGCCAATGCGCCGGGCACCATGCCCT
WB-256	Bretani et al. 2020	BCC 1461	ERR3492430	H. vulgare	cultivar	2	Russia	52	40	Subnational production data	no	yes	yes	yes	yes		A20	TGACGCAAAATGCGTTGTACTCGGTTTAAGGCCCCGCAGACGTCGTTGCATGCTATCCGCCGAATTTGACCGGAGTTAGTCTTAACCCTTGGCCAATGCGCCGGGCACCATGCCCT
WB-257	Bretani et al. 2020	BCC 1463	ERR3492431	H. vulgare	cultivar	2	Russia	52	40	Subnational production data	no	yes	yes	yes	yes		A9	TGACGCAAAATGCGTTGTACTCGGTTTAAGGCCCCGCAGACGTCGTTGCATGCTATCCGCCGCATTTGACCGGAGTTAGTCTTAACCCTTGGCCAATGCGCCGGGCACCATGCCCT
WB-258	Bretani et al. 2020	BCC 1465	ERR3492432	H. vulgare	cultivar	2	Ukraine	47.6	30.6	Subnational production data	no	yes	yes	yes	yes		A10	TGACGCAAAATGCGTTGTACTCGGTTTAAGGCCCCGCAGACGTCGTTGCATGCTATCCGCCGCATTTGACCGGAGTTAGTCTGAACCCTTGGCCAATGCGCCGGGCACCATGCCCT
WB-259	Bretani et al. 2020	BCC 1466	ERR3492433	H. vulgare	cultivar	2	Ukraine	47.6	30.6	Subnational production data	no	yes	yes	yes	yes		A10	TGACGCAAAATGCGTTGTACTCGGTTTAAGGCCCCGCAGACGTCGTTGCATGCTATCCGCCGCATTTGACCGGAGTTAGTCTGAACCCTTGGCCAATGCGCCGGGCACCATGCCCT
WB-260	Bretani et al. 2020	BCC 1467	ERR3492435	H. vulgare	cultivar	2	Belarus	53.9	27.56	Centred on Minsk	no	yes	yes	yes	yes		A10	TGACGCAAAATGCGTTGTACTCGGTTTAAGGCCCCGCAGACGTCGTTGCATGCTATCCGCCGCATTTGACCGGAGTTAGTCTGAACCCTTGGCCAATGCGCCGGGCACCATGCCCT
WB-261	Bretani et al. 2020	BCC 1468	ERR3492436	H. vulgare	cultivar	2	Kazakhstan	54.873	69.151	Centred on Petropavl	no	yes	yes	yes	yes		A9	TGACGCAAAATGCGTTGTACTCGGTTTAAGGCCCCGCAGACGTCGTTGCATGCTATCCGCCGCATTTGACCGGAGTTAGTCTTAACCCTTGGCCAATGCGCCGGGCACCATGCCCT
WB-262	Bretani et al. 2020	BCC 1469	ERR3492437	H. vulgare	cultivar	2	Kazakhstan	54.873	69.151	Centred on Petropavl	no	yes	yes	yes	yes		A9	TGACGCAAAATGCGTTGTACTCGGTTTAAGGCCCCGCAGACGTCGTTGCATGCTATCCGCCGCATTTGACCGGAGTTAGTCTTAACCCTTGGCCAATGCGCCGGGCACCATGCCCT
WB-263	Bretani et al. 2020	BCC 1470	ERR3492438	H. vulgare	cultivar	2	Uzbekistan	39.627	66.975	Centred on Samarkand	no	yes	yes	yes	yes		A13	TGACGCAAAATGCGATGTACTCGGTTTAAGGCCCCGCAGACGTCGTTGCATGCTATCCGCCGCATTTGACCGGAGTTAGTCTTAACCCTTGGCCAATGCGCCGGGCACCATGCCCT
WB-264	Bretani et al. 2020	BCC 1471	ERR3492439	H. vulgare	cultivar	2	Armenia	40.093	44.253	Centred on Apaga	no	yes	yes	yes	yes		C2	TGACGCAAAATTCGTTGTACTCGGTTTCATGCCCCGAAGACGTAGTTGCATGCTATCCGCCGCATTTGACCGGAGTTAGTCTTAACCCTTGGCCAATGCGCCGAGCGCTGCTGCCG
WB-266	Bretani et al. 2020	BCC 1474	ERR3492440	H. vulgare	cultivar	6	Ukraine	47.6	30.6	Subnational production data	no	yes	yes	yes	yes		A9	TGACGCAAAATGCGTTGTACTCGGTTTAAGGCCCCGCAGACGTCGTTGCATGCTATCCGCCGCATTTGACCGGAGTTAGTCTTAACCCTTGGCCAATGCGCCGGGCACCATGCCCT
WB-267	Bretani et al. 2020	BCC 1476	ERR3492441	H. vulgare	cultivar	6	Uzbekistan	39.627	66.975	Centred on Samarkand	no	yes	yes	yes	yes		A9	TGACGCAAAATGCGTTGTACTCGGTTTAAGGCCCCGCAGACGTCGTTGCATGCTATCCGCCGCATTTGACCGGAGTTAGTCTTAACCCTTGGCCAATGCGCCGGGCACCATGCCCT
WB-271	Bretani et al. 2020	BCC 1482	ERR3492444	H. vulgare	cultivar	2	Russia	52	40	Subnational production data	no	yes	yes	yes	yes		A10	TGACGCAAAATGCGTTGTACTCGGTTTAAGGCCCCGCAGACGTCGTTGCATGCTATCCGCCGCATTTGACCGGAGTTAGTCTGAACCCTTGGCCAATGCGCCGGGCACCATGCCCT
WB-274	Bretani et al. 2020	BCC 1485	ERR3492447	H. vulgare	cultivar	6	Russia	52	40	Subnational production data	no	yes	yes	yes	yes		A9	TGACGCAAAATGCGTTGTACTCGGTTTAAGGCCCCGCAGACGTCGTTGCATGCTATCCGCCGCATTTGACCGGAGTTAGTCTTAACCCTTGGCCAATGCGCCGGGCACCATGCCCT
WB-278	Bretani et al. 2020	BCC 1493	ERR3492451	H. vulgare	cultivar	6	Ukraine	47.6	30.6	Subnational production data	no	yes	yes	yes	yes		A9	TGACGCAAAATGCGTTGTACTCGGTTTAAGGCCCCGCAGACGTCGTTGCATGCTATCCGCCGCATTTGACCGGAGTTAGTCTTAACCCTTGGCCAATGCGCCGGGCACCATGCCCT
WB-284	Bretani et al. 2020	BCC 1505	ERR3492457	H. vulgare	cultivar	6	Ukraine	47.6	30.6	Subnational production data	no	yes	yes	yes	yes		A9	TGACGCAAAATGCGTTGTACTCGGTTTAAGGCCCCGCAGACGTCGTTGCATGCTATCCGCCGCATTTGACCGGAGTTAGTCTTAACCCTTGGCCAATGCGCCGGGCACCATGCCCT
WB-285	Bretani et al. 2020	BCC 1506	ERR3492458	H. vulgare	cultivar	2	Ukraine	47.6	30.6	Subnational production data	no	yes	yes	yes	yes		A9	TGACGCAAAATGCGTTGTACTCGGTTTAAGGCCCCGCAGACGTCGTTGCATGCTATCCGCCGCATTTGACCGGAGTTAGTCTTAACCCTTGGCCAATGCGCCGGGCACCATGCCCT
WB-286	Bretani et al. 2020	BCC 1524	ERR3492459	H. vulgare	cultivar	2	Germany	48.5	11.4	Subnational production data	no	yes	yes	yes	yes		A9	TGACGCAAAATGCGTTGTACTCGGTTTAAGGCCCCGCAGACGTCGTTGCATGCTATCCGCCGCATTTGACCGGAGTTAGTCTTAACCCTTGGCCAATGCGCCGGGCACCATGCCCT
WB-287	Bretani et al. 2020	BCC 1529	ERR3492460	H. vulgare	cultivar	6	Austria	48.2	15.8	Subnational production data	no	yes	yes	yes	yes		A9	TGACGCAAAATGCGTTGTACTCGGTTTAAGGCCCCGCAGACGTCGTTGCATGCTATCCGCCGCATTTGACCGGAGTTAGTCTTAACCCTTGGCCAATGCGCCGGGCACCATGCCCT
WB-288	Bretani et al. 2020	BCC 1541	ERR3492461	H. vulgare	cultivar	2	Ex. Yugoslavia	44.1	21.1	Subnational production data	no	yes	yes	yes	yes		A11	TGACGCAAAATGCGTTGTACTCGGTTTAAGGCCTCGCAGACGTCGTTGCATGCTATCCGCCGCATTTGACCGGAGTTAGTCTTAACCCTTGGCCAATGCGCCGGGCACCATGCCCT
WB-289	Bretani et al. 2020	BCC 1548	ERR3492462	H. vulgare	cultivar	6	Cyprus	35.126	33.43	Subnational production data	no	yes	yes	yes	yes		A11	TGACGCAAAATGCGTTGTACTCGGTTTAAGGCCTCGCAGACGTCGTTGCATGCTATCCGCCGCATTTGACCGGAGTTAGTCTTAACCCTTGGCCAATGCGCCGGGCACCATGCCCT
WB-313	Chen et al. 2022		ERR9849654	H. vulgare	cultivar	2	Denmark	56.3	9.1	Subnational production data	no	no	no	no	yes		A10	TGACGCAAAATGCGTTGTACTCGGTTTAAGGCCCCGCAGACGTCGTTGCATGCTATCCGCCGCATTTGACCGGAGTTAGTCTGAACCCTTGGCCAATGCGCCGGGCACCATGCCCT
WB-314	Chen et al. 2022		ERR9849864	H. vulgare	cultivar	2	Sweden	56.5	13.5	Subnational production data	no	yes	yes	yes	yes		A10	TGACGCAAAATGCGTTGTACTCGGTTTAAGGCCCCGCAGACGTCGTTGCATGCTATCCGCCGCATTTGACCGGAGTTAGTCTGAACCCTTGGCCAATGCGCCGGGCACCATGCCCT
WB-315	Bretani et al. 2020		ERR3492486	H. vulgare	cultivar	2	Estonia	59.2	24.7	Subnational production data	no	yes	yes	yes	yes		A9	TGACGCAAAATGCGTTGTACTCGGTTTAAGGCCCCGCAGACGTCGTTGCATGCTATCCGCCGCATTTGACCGGAGTTAGTCTTAACCCTTGGCCAATGCGCCGGGCACCATGCCCT
WB-316	Bretani et al. 2020		ERR3492487	H. vulgare	cultivar	2	United Kingdom	56.3	-3.7	Subnational production data	no	yes	yes	yes	yes		A10	TGACGCAAAATGCGTTGTACTCGGTTTAAGGCCCCGCAGACGTCGTTGCATGCTATCCGCCGCATTTGACCGGAGTTAGTCTGAACCCTTGGCCAATGCGCCGGGCACCATGCCCT
WB-320	Bretani et al. 2020		ERR3492491	H. vulgare	cultivar		Latvia	39.03	125.73	Passport data	no	yes	yes	yes	yes		A9	TGACGCAAAATGCGTTGTACTCGGTTTAAGGCCCCGCAGACGTCGTTGCATGCTATCCGCCGCATTTGACCGGAGTTAGTCTTAACCCTTGGCCAATGCGCCGGGCACCATGCCCT
WB-321	Bretani et al. 2020	HOR 4697	ERR3492492	H. vulgare	cultivar	intermedium	Democratic People Republic of Korea	36.37	37.53	Passport data	no	yes	yes	yes	yes		A9	TGACGCAAAATGCGTTGTACTCGGTTTAAGGCCCCGCAGACGTCGTTGCATGCTATCCGCCGCATTTGACCGGAGTTAGTCTTAACCCTTGGCCAATGCGCCGGGCACCATGCCCT
WB-357	Bretani et al. 2020	HOR 2589	ERR3492530	H. vulgare	cultivar	6	Sudan				no	yes	yes	yes	yes		A9	TGACGCAAAATGCGTTGTACTCGGTTTAAGGCCCCGCAGACGTCGTTGCATGCTATCCGCCGCATTTGACCGGAGTTAGTCTTAACCCTTGGCCAATGCGCCGGGCACCATGCCCT
WB-359	Bretani et al. 2020	HOR 4354	ERR3492531	H. vulgare	cultivar	6	Israel	31.779	35.224	Centred on Jerusalem	no	yes	yes	yes	yes		A9	TGACGCAAAATGCGTTGTACTCGGTTTAAGGCCCCGCAGACGTCGTTGCATGCTATCCGCCGCATTTGACCGGAGTTAGTCTTAACCCTTGGCCAATGCGCCGGGCACCATGCCCT
WB-461	Bretani et al. 2020	HOR 1468	ERR3492590	H. vulgare	cultivar	2	India	9.1	37.32	Passport data	no	yes	yes	yes	yes		A9	TGACGCAAAATGCGTTGTACTCGGTTTAAGGCCCCGCAGACGTCGTTGCATGCTATCCGCCGCATTTGACCGGAGTTAGTCTTAACCCTTGGCCAATGCGCCGGGCACCATGCCCT
WB-510	Bretani et al. 2020		ERR3492631	H. vulgare	cultivar	2	Germany	48.5	11.4	Subnational production data	no	yes	no	no	yes	duplicated with WB-100 (IBS distance)	A10	TGACGCAAAATGCGTTGTACTCGGTTTAAGGCCCCGCAGACGTCGTTGCATGCTATCCGCCGCATTTGACCGGAGTTAGTCTGAACCCTTGGCCAATGCGCCGGGCACCATGCCCT
WB-512	Bretani et al. 2020		ERR3492633	H. vulgare	cultivar	2	Germany	48.5	11.4	Subnational production data	no	yes	yes	yes	yes		A9	TGACGCAAAATGCGTTGTACTCGGTTTAAGGCCCCGCAGACGTCGTTGCATGCTATCCGCCGCATTTGACCGGAGTTAGTCTTAACCCTTGGCCAATGCGCCGGGCACCATGCCCT
BW303	Russell et al. 2016		ERR753093	H. vulgare	experimental line			-	-		yes	no	no	no	yes	duplicated with Bowman (IBS distance)	A9	TGACGCAAAATGCGTTGTACNCGGTTTAAGGCCCCGCAGACGTCGTTGCATGCTATCCGCCGCATTTGACCGGAGTTAGTCTTAACCCTTGGCCAATGCGCCGGGCACCATGCCCT
WB-306	Bretani et al. 2020	HOR 11372	ERR3492478	H. vulgare	experimental line	2	Israel				no	yes	no	yes	yes		A10	TGACGCAAAATGCGTTGTACTCGGTTTAAGGCCCCGCAGACGTCGTTGCATGCTATCCGCCGCATTTGACCGGAGTTAGTCTGAACCCTTGGCCAATGCGCCGGGCACCATGCCCT
WB-364	Bretani et al. 2020	HOR 10727	ERR3492537	H. vulgare	experimental line	6	Sudan				no	yes	no	yes	yes		A1	TGACGCAAAATTCGTTGTACTCGGTTTAAGGCCCCGAAGACGTAGTTGCATGCTATCCGCCGCATTTGACCGGAGTTAGTCTTAACCCTTGGCCAATGCGCCGGGCACCGCTCCCT
WB-370	Bretani et al. 2020	HOR 3983	ERR3492541	H. vulgare	experimental line	6	USA	37.67	21.8	Passport data	no	yes	no	yes	yes		A9	TGACGCAAAATGCGTTGTACTCGGTTTAAGGCCCCGCAGACGTCGTTGCATGCTATCCGCCGCATTTGACCGGAGTTAGTCTTAACCCTTGGCCAATGCGCCGGGCACCATGCCCT
WB-476	Bretani et al. 2020	HOR 3270	ERR3492606	H. vulgare	experimental line	6	Türkiye				no	yes	no	yes	yes		A9	TGACGCAAAATGCGTTGTACTCGGTTTAAGGCCCCGCAGACGTCGTTGCATGCTATCCGCCGCATTTGACCGGAGTTAGTCTTAACCCTTGGCCAATGCGCCGGGCACCATGCCCT
WB-477	Bretani et al. 2020	HOR 3941	ERR3492607	H. vulgare	experimental line	2	Israel	35.03	45.72	Passport data	no	yes	no	yes	yes		A23	TGACGCAAAATGCGTTGTACTCGGTTTACGGCCCCGCAGACGTCGTTGCATGCTATCCGCCGCATTTGACCGGAGTTAGTCTTAACCCTTGGCCAATGCGCCGGGCACCATGCCCT
BCC003	Russell et al. 2016		ERR753221	H. vulgare	landrace	2	Afghanistan	34.633	65.75	As used for environmental data extraction by Russell et al. (2016)	yes	no	yes	yes	yes		A9	TGACGCAAAATGCGTTGTACTCGGTTTAAGGCCCCGCAGACGTCGTTGCATGCTATCCGCCGCATTTGACCGGAGTTAGTCTTAACCCTTGGCCAATGCGCCGGGCACCATGCCCT
BCC103	Russell et al. 2016		ERR753262	H. vulgare	landrace	6	Jordan	32.117	36.267	As used for environmental data extraction by Russell et al. (2016)	yes	no	yes	yes	yes		X3	TGACGCAAAACTCGTTGTACTCGGTTTAAGGCCCCAAAGACGTAGTTGCATGCGGTCCGCCGCATTTGACCGGAGTTAGTCTTAACCCTTGGACAATGCGCCGAGCGCCGCTCCCT
BCC105	Russell et al. 2016		ERR753263	H. vulgare	landrace	2	Jordan	31.283	35.833	As used for environmental data extraction by Russell et al. (2016)	yes	no	yes	yes	yes		C2	TGACGCAAAATTCGTTGTACTCGGTTTCATGCCCCGAAGACGTAGTTGCATGCTATCCGCCGCATTTGACCGGAGTTAGTCTTAACCCTTGGCCAATGCGCCGAGCGCTGCTGCCG
BCC107	Russell et al. 2016		ERR753261	H. vulgare	landrace	2	Lebanon	33.933	36.1	As used for environmental data extraction by Russell et al. (2016)	yes	no	yes	yes	yes		C2	TGACGCAAAATTCGTTGTACTCGGTTTCATGCCCCGAAGACGTAGTTGCATGCTATCCGCCGCATTTGACCGGAGTTAGTCTTAACCCTTGGCCAATGCGCCGAGCGCTGCTGCCG
BCC108	Russell et al. 2016		ERR753322	H. vulgare	landrace	6	Lebanon	34.333	35.733	As used for environmental data extraction by Russell et al. (2016)	yes	no	yes	yes	yes		A9	TGACGCAAAATGCGTTGTACTCGGTTTAAGGCCCCGCAGACGTCGTTGCATGCTATCCGCCGCATTTGACCGGAGTTAGTCTTAACCCTTGGCCAATGCGCCGGGCACCATGCCCT
BCC110	Russell et al. 2016		ERR753242	H. vulgare	landrace	6	Lebanon	34.433	36.05	As used for environmental data extraction by Russell et al. (2016)	yes	no	yes	yes	yes		A9	TGACGCAAAATGCGTTGTACTCGGTTTAAGGCCCCGCAGACGTCGTTGCATGCTATCCGCCGCATTTGACCGGAGTTAGTCTTAACCCTTGGCCAATGCGCCGGGCACCATGCCCT
BCC126	Russell et al. 2016		ERR753220	H. vulgare	landrace	6	Morocco	31.37	-5.79	As used for environmental data extraction by Russell et al. (2016)	yes	no	yes	yes	yes	duplicated with WB-113 (passport data)	A9	TGACGCAAAATGCGTTGTACTCGGTTTAAGGCCCCGCAGACGTCGTTGCATGCTATCCGCCGCATTTGACCGGAGTTAGTCTTAACCCTTGGCCAATGCGCCGGGCACCATGCCCT
BCC131	Russell et al. 2016		ERR753209	H. vulgare	landrace	6	Morocco	32.05	-3.05	As used for environmental data extraction by Russell et al. (2016)	yes	no	yes	yes	yes		A9	TGACGCAAAATGCGTTGTACTCGGTTTAAGGCCCCGCAGACGTCGTTGCATGCTATCCGCCGCATTTGACCGGAGTTAGTCTTAACCCTTGGCCAATGCGCCGGGCACCATGCCCT
BCC1481	Russell et al. 2016		ERR753205	H. vulgare	landrace	2	Russia	61.783	34.35	As used for environmental data extraction by Russell et al. (2016)	yes	no	yes	yes	yes		A9	TGACGCAAAATGCGTTGTACTCGGTTTAAGGCCCCGCAGACGTCGTTGCATGCTATCCGCCGCATTTGACCGGAGTTAGTCTTAACCCTTGGCCAATGCGCCGGGCACCATGCCCT
BCC1487	Russell et al. 2016		ERR753211	H. vulgare	landrace	2	Russia	42.975	47.502	As used for environmental data extraction by Russell et al. (2016)	yes	no	yes	yes	yes		A12	TGACGCAAAATGCGTTGTACGCGGTTTAAGGCCCCGCAGACGTCGTTGCATGCTATCCGCCGCATTTGACCGGAGTTAGTCTTAACCCTTGGCCAATGCGCCGGGCACCATGCCCT
BCC1488	Russell et al. 2016		ERR753226	H. vulgare	landrace	6	Russia	51	142.64	As used for environmental data extraction by Russell et al. (2016)	yes	no	yes	yes	yes		A9	TGACGCAAAATGCGTTGTACTCGGTTTAAGGCCCCGCAGACGTCGTTGCATGCTATCCGCCGCATTTGACCGGAGTTAGTCTTAACCCTTGGCCAATGCGCCGGGCACCATGCCCT
BCC1494	Russell et al. 2016		ERR753228	H. vulgare	landrace	6	Kazakhstan	50.298	57.181	As used for environmental data extraction by Russell et al. (2016)	yes	no	yes	yes	yes		A9	TGACGCAAAATGCGTTGTACTCGGTTTAAGGCCCCGCAGACGTCGTTGCATGCTATCCGCCGCATTTGACCGGAGTTAGTCTTAACCCTTGGCCAATGCGCCGGGCACCATGCCCT
BCC1503	Russell et al. 2016		ERR753227	H. vulgare	landrace	6	Turkmenistan	37.942	58.384	As used for environmental data extraction by Russell et al. (2016)	yes	no	yes	yes	yes		A9	TGACGCAAAATGCGTTGTACTCGGTTTAAGGCCCCGCAGACGTCGTTGCATGCTATCCGCCGCATTTGACCGGAGTTAGTCTTAACCCTTGGCCAATGCGCCGGGCACCATGCCCT
BCC1589	Russell et al. 2016		ERR753231	H. vulgare	landrace	2	Italy	37.933	12.733	As used for environmental data extraction by Russell et al. (2016)	yes	no	yes	yes	yes		A9	TGACGCAAAATGCGTTGTACTCGGTTTAAGGCCCCGCAGACGTCGTTGCATGCTATCCGCCGCATTTGACCGGAGTTAGTCTTAACCCTTGGCCAATGCGCCGGGCACCATGCCCT
BCC167	Russell et al. 2016		ERR753222	H. vulgare	landrace	6	Oman	22.667	57.333	As used for environmental data extraction by Russell et al. (2016)	yes	no	no	no	yes	duplicated with WB-117 (passport data) duplicated with BCC167 (IBS distance)	A9	TGACGCAAAATGCGTTGTACTCGGTTTAAGGCCCCGCAGACGTCGTTGCATGCTATCCGCCGCATTTGACCGGAGTTAGTCTTAACCCTTGGCCAATGCGCCGGGCACCATGCCCT
BCC168	Russell et al. 2016		ERR753243	H. vulgare	landrace	6	Oman	23.167	57.667	As used for environmental data extraction by Russell et al. (2016)	yes	no	yes	yes	yes		A9	TGACGCAAAATGCGTTGTACTCGGTTTAAGGCCCCGCAGACGTCGTTGCATGCTATCCGCCGCATTTGACCGGAGTTAGTCTTAACCCTTGGCCAATGCGCCGGGCACCATGCCCT
BCC169	Russell et al. 2016		ERR753309	H. vulgare	landrace	6		22.72	57.25	As used for environmental data extraction by Russell et al. (2016), coordinates adjusted	yes	no	yes	yes	yes		A9	TGACGCAAAATNCGTTGTACTCGGTTTAAGGCCCCNCAGACNTCGNTGCATNCTATCCGCCGCATTTGACCGGAGNNNGTCTNNACCCTTGGCCANTGCGCCGGGCACCATNCCCT
BCC182	Russell et al. 2016		ERR753223	H. vulgare	landrace	6	India/Pakistan	36.3	73.367	As used for environmental data extraction by Russell et al. (2016)	yes	no	yes	yes	yes		A9	TGACGCAAAATGCGTTGTACTCGGTTTAAGGCCCCGCAGACGTCGTTGCATGCTATCCGCCGCATTTGACCGGAGTTAGTCTTAACCCTTGGCCAATGCGCCGGGCACCATGCCCT
BCC185	Russell et al. 2016		ERR753092	H. vulgare	landrace	6	Saudi Arabia	24.633	46.717	As used for environmental data extraction by Russell et al. (2016)	yes	no	yes	yes	yes		A9	TGACGCAAAATGCGTTGTACTCGGTTTAAGGCCCCGCAGACGTCGTTGCATGCTATCCGCCGCATTTGACCGGAGTTAGTCTTAACCCTTGGCCAATGCGCCGGGCACCATGCCCT
BCC190	Russell et al. 2016		ERR753206	H. vulgare	landrace	2	Syria	36.833	40.072	As used for environmental data extraction by Russell et al. (2016)	yes	no	yes	yes	yes	duplicated with WB-119 (passport data)	C2	TGACGCAAAATTCGTTGTACTCGGTTTCATGCCCCGAAGACGTAGTTGCATGCTATCCGCCGCATTTGACCGGAGTTAGTCTTAACCCTTGGCCAATGCGCCGAGCGCTGCTGCCG
BCC192	Russell et al. 2016		ERR753210	H. vulgare	landrace	2	Syria	36.383	38.96	As used for environmental data extraction by Russell et al. (2016)	yes	no	yes	yes	yes		A9	TGACGCAAAATGCGTTGTACTCGGTTTAAGGCCCCGCAGACGTCGTTGCATGCTATCCGCCGCATTTGACCGGAGTTAGTCTTAACCCTTGGCCAATGCGCCGGGCACCATGCCCT
BCC195	Russell et al. 2016		ERR753212	H. vulgare	landrace	2	Syria	33.817	36.544	As used for environmental data extraction by Russell et al. (2016)	yes	no	yes	yes	yes	duplicated with WB-121 (passport data)	C2	TGACGCAAAATTCGTTGTACTCGGTTTCATGCCCCGAAGACGTAGTTGCATGCTATCCGCCGCATTTGACCGGAGTTAGTCTTAACCCTTGGCCAATGCGCCGAGCGCTGCTGCCG
BCC197	Russell et al. 2016		ERR753224	H. vulgare	landrace	2	Syria	36.117	36.463	As used for environmental data extraction by Russell et al. (2016)	yes	no	yes	yes	yes		C3	TGACGCAAAATTCGTTGTACTCGGTTTCATGCCCCGAAGCCGTAGTTGCATGCTATCCGCCGCATTTGACCGGAGTTAGTCTTAACCCTTGGCCAATGCGCCGAGCGCTGCTGCCG
BCC21	Russell et al. 2016		ERR753258	H. vulgare	landrace	6	Egypt	28.312	30.71	As used for environmental data extraction by Russell et al. (2016)	yes	no	yes	yes	yes		A9	TGACGCAAAATGCGTTGTACTCGGTTTAAGGCCCCGCAGACGTCGTTGCATGCTATCCGCCGCATTTGACCGGAGTTAGTCTTAACCCTTGGCCAATGCGCCGGGCACCATGCCCT
BCC42	Russell et al. 2016		ERR753256	H. vulgare	landrace	2	Algeria	34.217	-1.25	As used for environmental data extraction by Russell et al. (2016)	yes	no	yes	yes	yes		A10	TGACGCAAAATGCGTTGTACTCGGTTTAAGGCCCCGCAGACGTCGTTGCATGCTATCCGCCGCATTTGACCGGAGTTAGTCTGAACCCTTGGCCAATGCGCCGGGCACCATGCCCT
BCC51	Russell et al. 2016		ERR753260	H. vulgare	landrace	6	Egypt	30.567	34.483	As used for environmental data extraction by Russell et al. (2016)	yes	no	yes	yes	yes		A22	TGACGCAAAATGCGTTGTACTCGGTTTAAGGTCCCGCAGACGTCGTTGCATGCTATCCGCCGCATTTGACCGGAGTTAGTCTTAACCCTTGGCCAATGCGCCGGGCACCATGCCCT
BCC54	Russell et al. 2016		ERR753318	H. vulgare	landrace	6	Egypt	30.817	32.517	As used for environmental data extraction by Russell et al. (2016)	yes	no	yes	yes	yes		A9	TGACGCAAAATGCGTTGTACTCGGTTTAAGGCCCCGCAGACGTCGTTGCATGCTATCCGCCGCATTTGACCGGAGTTAGTCTTAACCCTTGGCCAATGCGCCGGGCACCATGCCCT
BCC761	Russell et al. 2016		ERR753225	H. vulgare	landrace	6	Nepal	28.356	83.736	As used for environmental data extraction by Russell et al. (2016)	yes	no	yes	yes	yes		A9	TGACGCAAAATGCGTTGTACTCGGTTTAAGGCCCCGCAGACGTCGTTGCATGCTATCCGCCGCATTTGACCGGAGTTAGTCTTAACCCTTGGCCAATGCGCCGGGCACCATGCCCT
CIho11812	Civan et al. 2021		SRR5818884	H. vulgare	landrace	6	Ethiopia	-	-		yes	no	yes	yes	yes		B1	TAACGCAGAATTCGTTGTACTGGGCTCAAGGCCCCGAAGACGTAGTTGCGTGCTATTCGTCGCATTTGACTGGACTTCGGCATAGCCCAGTGCTAATGCGCCGATCGCCGCTCCCT
CIho1223	Civan et al. 2021		SRR5818883	H. vulgare	landrace	6	Ethiopia	-	-		yes	no	yes	yes	yes		B1	TAACGCAGAATTCGTTGTACTGGGCTCAAGGCCCCGAAGACGTAGTTGCGTGCTATTCGTCGCATTTGACTGGACTTCGGCATAGCCCAGTGCTAATGCGCCGATCGCCGCTCCCT
Criolla4	Russell et al. 2016		ERR753311	H. vulgare	landrace		-	-	-		yes	no	yes	yes	yes		A9	TGACGCAAAATGCGTTGTACTCGGTTTAAGGCCCCGCAGACGTCGTTGCATGCTATCCGCCGCATTTGACCGGAGTTAGTCTTAACCCTTGGCCAATGCGCCGGGCACCATGCCCT
Criolla6	Russell et al. 2016		ERR753316	H. vulgare	landrace		-	-	-		yes	no	yes	yes	yes		A9	TGACGCAAAATGCGTTGTACTCGGTTTAAGGCCCCGCAGACGTCGTTGCATGCTATCCGCCGCATTTGACCGGAGTTAGTCTTAACCCTTGGCCAATGCGCCGGGCACCATGCCCT
FT226	Russell et al. 2016		ERR753214	H. vulgare	landrace	2	Israel	31.779	35.224	As used for environmental data extraction by Russell et al. (2016)	yes	no	yes	yes	yes		A10	TGACGCAAAATGCGTTGTACTCGGTTTAAGGCCCCGCAGACGTCGTTGCATGCTATCCGCCGCATTTGACCGGAGTTAGTCTGAACCCTTGGCCAATGCGCCGGGCACCATGCCCT
FT230	Russell et al. 2016		ERR753294	H. vulgare	landrace	2	Iraq	35.033	45.717	Passport data	yes	no	no	yes, but regarded as neither wild nor domesticated	no	hybrid/feral based on PCA	D5	TGATGCAAAATTCGTTGTACTCGGTGTAAGGCCCCGAAGACGTAGTTGTATGCTATCCGCCACATTTGCCCGGAGTTAGTCATAACCCTTGGCCAATGCGTCGAGCGCCGCTCCCT
FT358	Russell et al. 2016		ERR753164	H. vulgare	landrace	2	Libya	31.991	21.55	Passport data, coordinates adjusted	yes	no	no	yes, but regarded as neither wild nor domesticated	no	hybrid/feral based on PCA	B3	TGACGCAGAATTCGTTGTACTCGGCTCAAGGCCCCGAAGACGTAGTTGCGTGCTATTCGTCGCATTTGACTGGAGTTCGGCATAACCCAGTGCTAATGCGCCGATCGCCGCTCCCT
FT359	Russell et al. 2016		ERR753165	H. vulgare	landrace	6	Morocco	34.02	-6.83	As used for environmental data extraction by Russell et al. (2016)	yes	no	no	no	yes	duplicated with 95-HS3 (IBS distance)	A9	TGACGCAAAATGCGTTGTACTCGGTTTAAGGCCCCGCAGACGTCGTTGCATGCTATCCGCCGCATTTGACCGGAGTTAGTCTTAACCCTTGGCCAATGCGCCGGGCACCATGCCCT
FT380	Russell et al. 2016		ERR753341	H. vulgare	landrace	2	Egypt	31.35	27.233	As used for environmental data extraction by Russell et al. (2016)	yes	no	no	yes, but regarded as neither wild nor domesticated	no	hybrid/feral based on PCA	B3	TGACGCAGAATTCGTTGTACTCGGNTCAAGGCCCCGAAGACGTAGTTGCGTGCTATTCGTCGCATTTGACTGGAGTTCGGCATAACCCAGTGCTAATGCGCCGATCGCCGCTCCCT
FT388	Russell et al. 2016		ERR753344	H. vulgare	landrace	6	China	29.65	91.1	As used for environmental data extraction by Russell et al. (2016)	yes	no	yes	yes	yes	duplicated with HOR2465 and HOR2456 (IBS distance)	A9	TGACGCAAAATGCGTTGTACTCGGTTTAAGGCCCCGCAGACGTCGTTGCATGCTATCCGCCGCATTTGACCGGAGTTAGTCTTAACCCTTGGCCAATGCGCCGGGCACCATGCCCT
FT411	Russell et al. 2016		ERR753234	H. vulgare	landrace	2	Switzerland	46.314	7.851	As used for environmental data extraction by Russell et al. (2016)	yes	no	yes	yes	yes		A9	TGACGCAAAATGCGTTGTACTCGGTTTAAGGCCCCGCAGACGTCGTTGCATGCTATCCGCCGCATTTGACCGGAGTTAGTCTTAACCCTTGGCCAATGCGCCGGGCACCATGCCCT
FT414	Russell et al. 2016		ERR753235	H. vulgare	landrace	2	Yemen	15.36	44.21	As used for environmental data extraction by Russell et al. (2016)	yes	no	yes	yes	yes		B1	TAACGCAGAATTCGTTGTACTGGGCTCAAGGCCCCGAAGACGTAGTTGCGTGCTATTCGTCGCATTTGACTGGACTTCGGCATAGCCCAGTGCTAATGCGCCGATCGCCGCTCCCT
FT519	Russell et al. 2016		ERR753208	H. vulgare	landrace	6	China	30.95	112	As used for environmental data extraction by Russell et al. (2016), coordinates adjusted	yes	no	yes	yes	yes		A9	TGACGCAAAATGCGTTGTACTCGGTTTAAGGCCCCGCAGACGTCGTTGCATGCTATCCGCCGCATTTGACCGGAGTTAGTCTTAACCCTTGGCCAATGCGCCGGGCACCATGCCCT
FT520	Russell et al. 2016		ERR753239	H. vulgare	landrace	2	Kyrgyzstan	42.819	75.281	As used for environmental data extraction by Russell et al. (2016)	yes	no	yes	yes	yes		A9	TGACGCAAAATGCGTTGTACTCGGTTTAAGGCCCCGCAGACGTCGTTGCATGCTATCCGCCGCATTTGACCGGAGTTAGTCTTAACCCTTGGCCAATGCGCCGGGCACCATGCCCT
FT521	Russell et al. 2016		ERR753240	H. vulgare	landrace	6	France	42.733	2.683	As used for environmental data extraction by Russell et al. (2016)	yes	no	yes	yes	yes	duplicated with PI58063 (IBS distance)	A25	TGACGCAAAATGCGTTGTACTCGGTTTAAGGCCCCGCAGACGTCGTTGCATGCTATCCGCCGCATTTGACCGGAGGTAGTCTTAACCCTTGGCCAATGCGCCGGGCACCATGCCCT
FT523	Russell et al. 2016		ERR753241	H. vulgare	landrace	6	Turkmenistan	41.6	60.15	As used for environmental data extraction by Russell et al. (2016)	yes	no	yes	yes	yes		A6	TGACGCAAAATTCGTTGTAATCGGTTTAAGGCCCCGAAGACGTAGTTGCATGCTATCCGCCGCATTTGACCGGAGTTAGTCTTAACCCTTGGCCAATGCGCCGGGCACCGCTCCCT
FT524	Russell et al. 2016		ERR753237	H. vulgare	landrace	6	Democratic People's Republic of Korea	39.5	126.4	As used for environmental data extraction by Russell et al. (2016)	yes	no	yes	yes	yes		A9	TGACGCAAAATGCGTTGTACTCGGTTTAAGGCCCCGCAGACGTCGTTGCATGCTATCCGCCGCATTTGACCGGAGTTAGTCTTAACCCTTGGCCAATGCGCCGGGCACCATGCCCT
FT525	Russell et al. 2016		ERR753325	H. vulgare	landrace	2	Türkiye	37.029	37.99	As used for environmental data extraction by Russell et al. (2016)	yes	no	yes	yes	yes		C2	TGACGCAAAATTCGTTGTACTCGGTTTCATGCCCCGAAGACGTAGTTGCATGCTATCCGCCGCATTTGACCGGAGTTAGTCTTAACCCTTGGCCAATGCGCCGAGCGCTGCTGCCG
FT539	Russell et al. 2016		ERR753238	H. vulgare	landrace	6	Türkiye	37.572	44.283	As used for environmental data extraction by Russell et al. (2016)	yes	no	yes	yes	yes		A24	TGACGCAAAATGCGTTGTACTCGGTTTAAGGCCCCGCAGACATCGTTGCATGCTATCCGCCGCATTTGACCGGAGTTAGTCTTAACCCTTGGCCAATGCGCCGGGCACCATGCCCT
FT549	Russell et al. 2016		ERR753254	H. vulgare	landrace	2	Jordan	31.717	35.8	As used for environmental data extraction by Russell et al. (2016)	yes	no	yes	yes	yes		A9	TGACGCAAAATGCGTTGTACTCGGTTTAAGGCCCCGCAGACGTCGTTGCATGCTATCCGCCGCATTTGACCGGAGTTAGTCTTAACCCTTGGCCAATGCGCCGGGCACCATGCCCT
FT553	Russell et al. 2016		ERR753253	H. vulgare	landrace	2	Israel	31.767	35.233	As used for environmental data extraction by Russell et al. (2016)	yes	no	yes	yes	yes		C2	TGACGCAAAATTCGTTGTACTCGGTTTCATGCCCCGAAGACGTAGTTGCATGCTATCCGCCGCATTTGACCGGAGTTAGTCTTAACCCTTGGCCAATGCGCCGAGCGCTGCTGCCG
FT554	Russell et al. 2016		ERR753255	H. vulgare	landrace	6	Tajikistan	37.333	68.667	As used for environmental data extraction by Russell et al. (2016)	yes	no	yes	yes	yes		A9	TGACGCAAAATGCGTTGTACTCGGTTTAAGGCCCCGCAGACGTCGTTGCATGCTATCCGCCGCATTTGACCGGAGTTAGTCTTAACCCTTGGCCAATGCGCCGGGCACCATGCCCT
FT555	Russell et al. 2016		ERR753259	H. vulgare	landrace	6	Türkiye	39.183	41.167	As used for environmental data extraction by Russell et al. (2016)	yes	no	yes	yes	yes		A9	TGACGCAAAATGCGTTGTACTCGGTTTAAGGCCCCGCAGACGTCGTTGCATGCTATCCGCCGCATTTGACCGGAGTTAGTCTTAACCCTTGGCCAATGCGCCGGGCACCATGCCCT
FT561	Russell et al. 2016		ERR753257	H. vulgare	landrace	6	Nepal	29.25	80.917	As used for environmental data extraction by Russell et al. (2016)	yes	no	yes	yes	yes		A9	TGACGCAAAATGCGTTGTACTCGGTTTAAGGCCCCGCAGACGTCGTTGCATGCTATCCGCCGCATTTGACCGGAGTTAGTCTTAACCCTTGGCCAATGCGCCGGGCACCATGCCCT
Goumang	Zeng et al. 2015		SRA201388	H. vulgare	landrace		China	29.651	91.107	centred on Llhasa	no	no	no	no	yes		A9	TGACGCAAAATGCGTTGTACTCGGTTTAAGGCCCCGCAGACGTCGTTGCATGCTATCCGCCGCATTTGACCGGAGTTAGTCTTAACCCTTGGCCAATGCGCCGGGCACCATGCCCT
HOR10103	Russell et al. 2016		ERR753142	H. vulgare	landrace	6	Libya	25.916	13.918	As used for environmental data extraction by Russell et al. (2016)	yes	no	yes	yes	yes		A9	TGACGCAAAATGCGTTGTACTCGGTTTAAGGCCCCGCAGACGTCGTTGCATGCTATCCGCCGCATTTGACCGGAGTTAGTCTTAACCCTTGGCCAATGCGCCGGGCACCATGCCCT
HOR10130	Russell et al. 2016		ERR753143	H. vulgare	landrace	6	Libya	30.133	9.5	As used for environmental data extraction by Russell et al. (2016)	yes	no	yes	yes	yes		A9	TGACGCAAAATGCGTTGTACTCGGTTTAAGGCCCCGCAGACGTCGTTGCATGCTATCCGCCGCATTTGACCGGAGTTAGTCTTAACCCTTGGCCAATGCGCCGGGCACCATGCCCT
HOR10152	Russell et al. 2016		ERR753216	H. vulgare	landrace	6	Libya	26.226	14.883	As used for environmental data extraction by Russell et al. (2016)	yes	no	yes	yes	yes		A9	TGACGCAAAATGCGTTGTACTCGGTTTAAGGCCCCGCAGACGTCGTTGCATGCTATCCGCCGCATTTGACCGGAGTTAGTCTTAACCCTTGGCCAATGCGCCGGGCACCATGCCCT
HOR10280	Russell et al. 2016		ERR753125	H. vulgare	landrace	2	Libya	26.803	13.533	As used for environmental data extraction by Russell et al. (2016)	yes	no	yes	yes	yes		A1	TGACGCAAAATTCGTTGTACTCGGTTTAAGGCCCCGAAGACGTAGTTGCATGCTATCCGCCGCATTTGACCGGAGTTAGTCTTAACCCTTGGCCAATGCGCCGGGCACCGCTCCCT
HOR10350	Russell et al. 2016		ERR753136	H. vulgare	landrace	6	Ethiopia	8.15	36.47	As used for environmental data extraction by Russell et al. (2016)	yes	no	yes	yes	yes		B1	TAACGCAGAATTCGTTGTACTGGGCTCAAGGCCCCGAAGACGTAGTTGCGTGCTATTCGTCGCATTTGACTGGACTTCGGCATAGCCCAGTGCTAATGCGCCGATCGCCGCTCCCT
HOR10360	Russell et al. 2016		ERR753138	H. vulgare	landrace	6	Georgia	43.05	42.717	As used for environmental data extraction by Russell et al. (2016)	yes	no	yes	yes	yes		A9	TGACGCAAAATGCGTTGTACTCGGTTTAAGGCCCCGCAGACGTCGTTGCATGCTATCCGCCGCATTTGACCGGAGTTAGTCTTAACCCTTGGCCAATGCGCCGGGCACCATGCCCT
HOR10410	Russell et al. 2016		ERR753126	H. vulgare	landrace	2	Poland	52.406	21.332	As used for environmental data extraction by Russell et al. (2016)	yes	no	yes	yes	yes		A9	TGACGCAAAATGCGTTGTACTCGGTTTAAGGCCCCGCAGACGTCGTTGCATGCTATCCGCCGCATTTGACCGGAGTTAGTCTTAACCCTTGGCCAATGCGCCGGGCACCATGCCCT
HOR10421	Russell et al. 2016		ERR753188	H. vulgare	landrace	2	Ethiopia	-	-		yes	no	yes	yes	yes		B1	TAACGCAGAATTCGTTGTACTGGGCTCAAGGCCCCGAAGACGTAGTTGCGTGCTATTCGTCGCATTTGACTGGACTTCGGCATAGCCCAGTGCTAATGCGCCGATCGCCGCTCCCT
HOR10551	Russell et al. 2016		ERR753273	H. vulgare	landrace	6	Italy	37.579	13.752	As used for environmental data extraction by Russell et al. (2016)	yes	no	yes	yes	yes		A9	TGACGCAAAATGCGTTGTACTCGGTTTAAGGCCCCGCAGACGTCGTTGCATGCTATCCGCCGCATTTGACCGGAGTTAGTCTTAACCCTTGGCCAATGCGCCGGGCACCATGCCCT
HOR10609	Russell et al. 2016		ERR753117	H. vulgare	landrace	6	Iraq	36.166	43.257	As used for environmental data extraction by Russell et al. (2016)	yes	no	yes	yes	yes		B2	TAACGCAGAATTCGTTGTACTGGGCTCAAGGCCCCGAAGACGTAGTTGCGTGCTATTCGTCGCATTTGACTGGACTTCGGCATAGCCCAGTGCTAATGCGCCAATCGCCGCTCCCT
HOR10610	Russell et al. 2016		ERR753107	H. vulgare	landrace	2	Iraq	36.443	43.257	As used for environmental data extraction by Russell et al. (2016)	yes	no	yes	yes	yes		C2	TGACGCAAAATTCGTTGTACTCGGTTTCATGCCCCGAAGACGTAGTTGCATGCTATCCGCCGCATTTGACCGGAGTTAGTCTTAACCCTTGGCCAATGCGCCGAGCGCTGCTGCCG
HOR10627	Russell et al. 2016		ERR753286	H. vulgare	landrace	6	Iraq	34.833	42	As used for environmental data extraction by Russell et al. (2016)	yes	no	yes	yes	yes		B2	TAACGCAGAATTCGTTGTACTGGGCTCAAGGCCCCGAAGACGTAGTTGCGTGCTATTCGTCGCATTTGACTGGACTTCGGCATAGCCCAGTGCTAATGCGCCAATCGCCGCTCCCT
HOR10705	Russell et al. 2016		ERR753139	H. vulgare	landrace	6	Georgia	42.177	44.729	As used for environmental data extraction by Russell et al. (2016)	yes	no	yes	yes	yes		A9	TGACGCAAAATGCGTTGTACTCGGTTTAAGGCCCCGCAGACGTCGTTGCATGCTATCCGCCGCATTTGACCGGAGTTAGTCTTAACCCTTGGCCAATGCGCCGGGCACCATGCCCT
HOR10761	Russell et al. 2016		ERR753109	H. vulgare	landrace	2	Ethiopia	5.633	38.233	As used for environmental data extraction by Russell et al. (2016)	yes	no	yes	yes	yes		B1	TAACGCAGAATTCGTTGTACTGGGCTCAAGGCCCCGAAGACGTAGTTGCGTGCTATTCGTCGCATTTGACTGGACTTCGGCATAGCCCAGTGCTAATGCGCCGATCGCCGCTCCCT
HOR10782	Russell et al. 2016		ERR753118	H. vulgare	landrace	2	Italy	41.902	13.883	As used for environmental data extraction by Russell et al. (2016)	yes	no	yes	yes	yes		A9	TGACGCAAAATGCGTTGTACTCGGTTTAAGGCCCCGCAGACGTCGTTGCATGCTATCCGCCGCATTTGACCGGAGTTAGTCTTAACCCTTGGCCAATGCGCCGGGCACCATGCCCT
HOR10800	Russell et al. 2016		ERR753186	H. vulgare	landrace	2	Ethiopia	-	-		yes	no	yes	yes	yes		B8	TAACGCAGAATTCGTTGTACTGGGCTCAAGGCCCCGAAGACGTAGTTGCGTGCTATTCGTCGCATTTGACTGTACTTCGGCATAGCCCAGTGCTAATGCGCCGATCGCCGCTCCCT
HOR11178	Russell et al. 2016		ERR753251	H. vulgare	landrace		Tunisia	-	-		yes	no	yes	yes	yes		A9	TGACGCAAAATGCGTTGTACTCGGTTTAAGGCCCCGCAGACGTCGTTGCATGCTATCCGCCGCATTTGACCGGAGTTAGTCTTAACCCTTGGCCAATGCGCCGGGCACCATGCCCT
HOR11317	Russell et al. 2016		ERR753310	H. vulgare	landrace	2	Palestine	31.716	35.187	As used for environmental data extraction by Russell et al. (2016)	yes	no	yes	yes	yes		A1	TGACGCAAAATTCGTTGTACTCGGTTTAAGGCCCCGAAGACGTAGTTGCATGCTATCCGCCGCATTTGACCGGAGTTAGTCTTAACCCTTGGCCAATGCGCCGGGCACCGCTCCCT
HOR1133	Russell et al. 2016		ERR753137	H. vulgare	landrace	6	France	46.217	2.214	As used for environmental data extraction by Russell et al. (2016)	yes	no	yes	yes	yes		A9	TGACGCAAAATGCGTTGTACTCGGTTTAAGGCCCCGCAGACGTCGTTGCATGCTATCCGCCGCATTTGACCGGAGTTAGTCTTAACCCTTGGCCAATGCGCCGGGCACCATGCCCT
HOR11403	Russell et al. 2016		ERR753207	H. vulgare	landrace	6	India	31.1	77.167	As used for environmental data extraction by Russell et al. (2016)	yes	no	yes	yes	yes		A9	TGACGCAAAATGCGTTGTACTCGGTTTAAGGCCCCGCAGACGTCGTTGCATGCTATCCGCCGCATTTGACCGGAGTTAGTCTTAACCCTTGGCCAATGCGCCGGGCACCATGCCCT
HOR11414	Russell et al. 2016		ERR753249	H. vulgare	landrace		India	-	-		yes	no	yes	yes	yes		A9	TGACGCAAAATGCGTTGTACTCGGTTTAAGGCCCCGCAGACGTCGTTGCATGCTATCCGCCGCATTTGACCGGAGTTAGTCTTAACCCTTGGCCAATGCGCCGGGCACCATGCCCT
HOR11566	Russell et al. 2016		ERR753252	H. vulgare	landrace		China	-	-		yes	no	yes	yes	yes		A9	TGACGCAAAATGCGTTGTACTCGGTTTAAGGCCCCGCAGACGTCGTTGCATGCTATCCGCCGCATTTGACCGGAGTTAGTCTTAACCCTTGGCCAATGCGCCGGGCACCATGCCCT
HOR1192	Russell et al. 2016		ERR753189	H. vulgare	landrace	6	Türkiye	38.293	29.006	As used for environmental data extraction by Russell et al. (2016)	yes	no	yes	yes	yes		A18	TGACGCAAAATGCGTTGTACTCGGTTTAAGGCCCCGCAGACGTCGTTGCATGCTATCCACCGCATTTGACCGGAGTTAGTCTTAACCCTTGGCCAATGCGCCGGGCACCATGCCCT
HOR12762	Russell et al. 2016		ERR753264	H. vulgare	landrace	2	Uzbekistan	38.283	67.9	As used for environmental data extraction by Russell et al. (2016)	yes	no	yes	yes	yes		A9	TGACGCAAAATGCGTTGTACTCGGTTTAAGGCCCCGCAGACGTCGTTGCATGCTATCCGCCGCATTTGACCGGAGTTAGTCTTAACCCTTGGCCAATGCGCCGGGCACCATGCCCT
HOR12830	Russell et al. 2016		ERR753236	H. vulgare	landrace	6	Syria	36.701	38.137	As used for environmental data extraction by Russell et al. (2016), coordinates adjusted	yes	no	yes	yes	yes	duplicated with WB-309 (passport data)	A9	TGACGCAAAATGCGTTGTACTCGGTTTAAGGCCCCGCAGACGTCGTTGCATGCTATCCGCCGCATTTGACCGGAGTTAGTCTTAACCCTTGGCCAATGCGCCGGGCACCATGCCCT
HOR13416	Russell et al. 2016		ERR753144	H. vulgare	landrace	6	Morocco	31.05	-8.833	As used for environmental data extraction by Russell et al. (2016)	yes	no	yes	yes	yes		A9	TGACGCAAAATGCGTTGTACTCGGTTTAAGGCCCCGCAGACGTCGTTGCATGCTATCCGCCGCATTTGACCGGAGTTAGTCTTAACCCTTGGCCAATGCGCCGGGCACCATGCCCT
HOR14153	Russell et al. 2016		ERR753244	H. vulgare	landrace	6	Chad	12.043	18.792	As used for environmental data extraction by Russell et al. (2016)	yes	no	yes	yes	yes		A9	TGACGCAAAATGCGTTGTACTCGGTTTAAGGCCCCGCAGACGTCGTTGCATGCTATCCGCCGCATTTGACCGGAGTTAGTCTTAACCCTTGGCCAATGCGCCGGGCACCATGCCCT
HOR14279	Russell et al. 2016		ERR753245	H. vulgare	landrace	6	Eritrea	14.698	39.429	As used for environmental data extraction by Russell et al. (2016)	yes	no	yes	yes	yes		A9	TGACGCAAAATGCGTTGTACTCGGTTTAAGGCCCCGCAGACGTCGTTGCATGCTATCCGCCGCATTTGACCGGAGTTAGTCTTAACCCTTGGCCAATGCGCCGGGCACCATGCCCT
HOR1431	Russell et al. 2016		ERR753192	H. vulgare	landrace	2	Afghanistan	34.86	71.14	As used for environmental data extraction by Russell et al. (2016)	yes	no	no	no	yes	duplicated with HOR2777 (IBS distance)	A9	TGACGCAAAATGCGTTGTACTCGGTTTAAGGCCCCGCAGACGTCGTTGCATGCTATCCGCCGCATTTGACCGGAGTTAGTCTTAACCCTTGGCCAATGCGCCGGGCACCATGCCCT
HOR1463	Russell et al. 2016		ERR753218	H. vulgare	landrace	6	Afghanistan	35.91	71.31	As used for environmental data extraction by Russell et al. (2016)	yes	no	yes	yes	yes		A9	TGACGCAAAATGCGTTGTACTCGGTTTAAGGCCCCGCAGACGTCGTTGCATGCTATCCGCCGCATTTGACCGGAGTTAGTCTTAACCCTTGGCCAATGCGCCGGGCACCATGCCCT
HOR154	Russell et al. 2016		ERR753308	H. vulgare	landrace	2	Pakistan	31.417	73.083	As used for environmental data extraction by Russell et al. (2016)	yes	no	yes	yes	yes		C2	TGACGCAAAATTCGTTGTACTCGGTTTCATGCCCCGAAGACGTAGTTGCATGCTATCCGCCGCATTTGACCGGAGTTAGTCTTAACCCTTGGCCAATGCGCCGAGCGCTGCTGCCG
HOR1707	Russell et al. 2016		ERR753103	H. vulgare	landrace	2	Pakistan	35.91	71.52	As used for environmental data extraction by Russell et al. (2016)	yes	no	no	no	yes	duplicated with HOR2829 (IBS distance)	A9	TGACGCAAAATGCGTTGTACTCGGTTTAAGGCCCCGCAGACGTCGTTGCATGCTATCCGCCGCATTTGACCGGAGTTAGTCTTAACCCTTGGCCAATGCGCCGGGCACCATGCCCT
HOR1758	Russell et al. 2016		ERR753119	H. vulgare	landrace	6	Afghanistan	35	71.15		yes	no	yes	yes	yes		A9	TGACGCAAAATGCGTTGTACTCGGTTTAAGGCCCCGCAGACGTCGTTGCATGCTATCCGCCGCATTTGACCGGAGTTAGTCTTAACCCTTGGCCAATGCGCCGGGCACCATGCCCT
HOR1804	Russell et al. 2016		ERR753229	H. vulgare	landrace	6	Afghanistan	35	71.15	As used for environmental data extraction by Russell et al. (2016)	yes	no	yes	yes	yes		A9	TGACGCAAAATGCGTTGTACTCGGTTTAAGGCCCCGCAGACGTCGTTGCATGCTATCCGCCGCATTTGACCGGAGTTAGTCTTAACCCTTGGCCAATGCGCCGGGCACCATGCCCT
HOR1842	Russell et al. 2016		ERR753230	H. vulgare	landrace	6	Pakistan	36.27	72.38	As used for environmental data extraction by Russell et al. (2016)	yes	no	yes	yes	yes		A9	TGACGCAAAATGCGTTGTACTCGGTTTAAGGCCCCGCAGACGTCGTTGCATGCTATCCGCCGCATTTGACCGGAGTTAGTCTTAACCCTTGGCCAATGCGCCGGGCACCATGCCCT
HOR1969	Russell et al. 2016		ERR753246	H. vulgare	landrace		China	29.65	91.1		yes	no	yes	yes	yes		A9	TGACGCAAAATGCGTTGTACTCGGTTTAAGGCCCCGCAGACGTCGTTGCATGCTATCCGCCGCATTTGACCGGAGTTAGTCTTAACCCTTGGCCAATGCGCCGGGCACCATGCCCT
HOR203	Russell et al. 2016		ERR753132	H. vulgare	landrace	2	Ukraine	50.099	36.487	As used for environmental data extraction by Russell et al. (2016)	yes	no	no	no	yes	duplicated with HOR937 (IBS distance)	A10	TGACGCAAAATGCGTTGTACTCGGTTTAAGGCCCCGCAGACGTCGTTGCATGCTATCCGCCGCATTTGACCGGAGTTAGTCTGAACCCTTGGCCAATGCGCCGGGCACCATGCCCT
HOR2351	Russell et al. 2016		ERR753305	H. vulgare	landrace	2	China	34.765	113.65	As used for environmental data extraction by Russell et al. (2016)	yes	no	yes	yes	yes		A9	TGACGCAAAATGCGTTGTACTCGGTTTAAGGCCCCGCAGACGTCGTTGCATGCTATCCGCCGCATTTGACCGGAGTTAGTCTTAACCCTTGGCCAATGCGCCGGGCACCATGCCCT
HOR2458	Russell et al. 2016		ERR753320	H. vulgare	landrace	6	China	29.65	91.1	As used for environmental data extraction by Russell et al. (2016)	yes	no	yes	yes	yes		A9	TGACGCAAAATGCGTTGTACTCGGTTTAAGGCCCCGCAGACGTCGTTGCATGCTATCCGCCGCATTTGACCGGAGTTAGTCTTAACCCTTGGCCAATGCGCCGGGCACCATGCCCT
HOR2462	Russell et al. 2016		ERR753327	H. vulgare	landrace	6	China	29.43	94.45	As used for environmental data extraction by Russell et al. (2016)	yes	no	yes	yes	yes		A9	TGACGCAAAATGCGTTGTACTCGGTTTAAGGCCCCGCAGACGTCGTTGCATGCTATCCGCCGCATTTGACCGGAGTTAGTCTTAACCCTTGGCCAATGCGCCGGGCACCATGCCCT
HOR2465	Russell et al. 2016		ERR753326	H. vulgare	landrace	6	China	29.65	91.1	As used for environmental data extraction by Russell et al. (2016)	yes	no	no	no	yes	duplicated with FT388 (IBS distance)	A9	TGACGCAAAATGCGTTGTACTCGGTTTAAGGCCCCGCAGACGTCGTTGCATGCTATCCGCCGCATTTGACCGGAGTTAGTCTTAACCCTTGGCCAATGCGCCGGGCACCATGCCCT
HOR2766	Russell et al. 2016		ERR753274	H. vulgare	landrace	6	Libya	24.05	23.31	As used for environmental data extraction by Russell et al. (2016)	yes	no	yes	yes	yes		A9	TGACGCAAAATGCGTTGTACTCGGTTTAAGGCCCCGCAGACGTCGTTGCATGCTATCCGCCGCATTTGACCGGAGTTAGTCTTAACCCTTGGCCAATGCGCCGGGCACCATGCCCT
HOR2777	Russell et al. 2016		ERR753191	H. vulgare	landrace	2	Iran	37.633	47.8	As used for environmental data extraction by Russell et al. (2016)	yes	no	yes	yes	yes	duplicated with HOR1431 (IBS distance)	A9	TGACGCAAAATGCGTTGTACTCGGTTTAAGGCCCCGCAGACGTCGTTGCATGCTATCCGCCGCATTTGACCGGAGTTAGTCTTAACCCTTGGCCAATGCGCCGGGCACCATGCCCT
HOR2785	Russell et al. 2016		ERR753111	H. vulgare	landrace	2	Iran	35.6	51.867	As used for environmental data extraction by Russell et al. (2016)	yes	no	yes	yes	yes		C2	TGACGCAAAATTCGTTGTACTCGGTTTCATGCCCCGAAGACGTAGTTGCATGCTATCCGCCGCATTTGACCGGAGTTAGTCTTAACCCTTGGCCAATGCGCCGAGCGCTGCTGCCG
HOR2792	Russell et al. 2016		ERR753112	H. vulgare	landrace	2	Iran	30.517	50.85	As used for environmental data extraction by Russell et al. (2016)	yes	no	yes	yes	yes		A9	TGACGCAAAATGCGTTGTACTCGGTTTAAGGCCCCGCAGACGTCGTTGCATGCTATCCGCCGCATTTGACCGGAGTTAGTCTTAACCCTTGGCCAATGCGCCGGGCACCATGCCCT
HOR2800	Russell et al. 2016		ERR753232	H. vulgare	landrace	6	Iran	31.533	48.817	As used for environmental data extraction by Russell et al. (2016)	yes	no	yes	yes	yes	duplicated with WB-294 (passport data)	B1	TAACGCAGAATTCGTTGTACTGGGCTCAAGGCCCCGAAGACGTAGTTGCGTGCTATTCGTCGCATTTGACTGGACTTCGGCATAGCCCAGTGCTAATGCGCCGATCGCCGCTCCCT
HOR2808	Russell et al. 2016		ERR753113	H. vulgare	landrace	2	Iran	33.567	50.85	As used for environmental data extraction by Russell et al. (2016)	yes	no	yes	yes	yes		A9	TGACGCAAAATGCGTTGTACTCGGTTTAAGGCCCCGCAGACGTCGTTGCATGCTATCCGCCGCATTTGACCGGAGTTAGTCTTAACCCTTGGCCAATGCGCCGGGCACCATGCCCT
HOR2829	Russell et al. 2016		ERR753233	H. vulgare	landrace	2	Iran	34.583	48.817	As used for environmental data extraction by Russell et al. (2016)	yes	no	yes	yes	yes	duplicated with HOR1707 (IBS distance)	A9	TGACGCAAAATGCGTTGTACTCGGTTTAAGGCCCCGCAGACGTCGTTGCATGCTATCCGCCGCATTTGACCGGAGTTAGTCTTAACCCTTGGCCAATGCGCCGGGCACCATGCCCT
HOR2854	Russell et al. 2016		ERR753121	H. vulgare	landrace	6	Iran	38.65	46.78		yes	no	yes	yes	yes		A24	TGACGCAAAATGCGTTGTACTCGGTTTAAGGCCCCGCAGACATCGTTGCATGCTATCCGCCGCATTTGACCGGAGTTAGTCTTAACCCTTGGCCAATGCGCCGGGCACCATGCCCT
HOR2867	Russell et al. 2016		ERR753114	H. vulgare	landrace	2	Iran	37.633	58.983	As used for environmental data extraction by Russell et al. (2016)	yes	no	yes	yes	yes		A9	TGACGCAAAATGCGTTGTACTCGGTTTAAGGCCCCGCAGACGTCGTTGCATGCTATCCGCCGCATTTGACCGGAGTTAGTCTTAACCCTTGGCCAATGCGCCGGGCACCATGCCCT
HOR354	Russell et al. 2016		ERR753106	H. vulgare	landrace	2	Germany	47.983	9.117	As used for environmental data extraction by Russell et al. (2016)	yes	no	yes	yes	yes		A10	TGACGCAAAATGCGTTGTACTCGGTTTAAGGCCCCGCAGACGTCGTTGCATGCTATCCGCCGCATTTGACCGGAGTTAGTCTGAACCCTTGGCCAATGCGCCGGGCACCATGCCCT
HOR383	Russell et al. 2016		ERR753133	H. vulgare	landrace	6	Bulgaria	43.854	25.959	As used for environmental data extraction by Russell et al. (2016)	yes	no	yes	yes	yes	duplicated with WB-290 (passport data)	A9	TGACGCAAAATGCGTTGTACTCGGTTTAAGGCCCCGCAGACGTCGTTGCATGCTATCCGCCGCATTTGACCGGAGTTAGTCTTAACCCTTGGCCAATGCGCCGGGCACCATGCCCT
HOR3938	Russell et al. 2016		ERR753202	H. vulgare	landrace	6	Spain	28.21	-16.78	As used for environmental data extraction by Russell et al. (2016)	yes	no	yes	yes	yes		A9	TGACGCAAAATGCGTTGTACTCGGTTTAAGGCCCCGCAGACGTCGTTGCATGCTATCCGCCGCATTTGACCGGAGTTAGTCTTAACCCTTGGCCAATGCGCCGGGCACCATGCCCT
HOR3950	Russell et al. 2016		ERR753102	H. vulgare	landrace	2	Austria	47.006	13.167	As used for environmental data extraction by Russell et al. (2016)	yes	no	yes	yes	yes		A9	TGACGCAAAATGCGTTGTACTCGGTTTAAGGCCCCGCAGACGTCGTTGCATGCTATCCGCCGCATTTGACCGGAGTTAGTCTTAACCCTTGGCCAATGCGCCGGGCACCATGCCCT
HOR3959	Russell et al. 2016		ERR753123	H. vulgare	landrace	6	Austria	47.27	12.64		yes	no	yes	yes	yes		A9	TGACGCAAAATGCGTTGTACTCGGTTTAAGGCCCCGCAGACGTCGTTGCATGCTATCCGCCGCATTTGACCGGAGTTAGTCTTAACCCTTGGCCAATGCGCCGGGCACCATGCCCT
HOR396	Russell et al. 2016		ERR753134	H. vulgare	landrace	6	Bulgaria	42.314	27.767	As used for environmental data extraction by Russell et al. (2016)	yes	no	yes	yes	yes		A9	TGACGCAAAATGCGTTGTACTCGGTTTAAGGCCCCGCAGACGTCGTTGCATGCTATCCGCCGCATTTGACCGGAGTTAGTCTTAACCCTTGGCCAATGCGCCGGGCACCATGCCCT
HOR4150	Russell et al. 2016		ERR753120	H. vulgare	landrace	6	Algeria	36.7	3.22		yes	no	yes	yes	yes		A9	TGACGCAAAATGCGTTGTACTCGGTTTAAGGCCCCGCAGACGTCGTTGCATGCTATCCGCCGCATTTGACCGGAGTTAGTCTTAACCCTTGGCCAATGCGCCGGGCACCATGCCCT
HOR454	Russell et al. 2016		ERR753200	H. vulgare	landrace	6	Türkiye	40.41	27.917	As used for environmental data extraction by Russell et al. (2016), coordinates adjusted	yes	no	yes	yes	yes		A9	TGACGCAAAATGCGTTGTACTCGGTTTAAGGCCCCGCAGACGTCGTTGCATGCTATCCGCCGCATTTGACCGGAGTTAGTCTTAACCCTTGGCCAATGCGCCGGGCACCATGCCCT
HOR4720	Russell et al. 2016		ERR753283	H. vulgare	landrace	2	Latvia	56.648	23.714	As used for environmental data extraction by Russell et al. (2016)	yes	no	yes	yes	yes		A9	TGACGCAAAATGCGTTGTACTCGGTTTAAGGCCCCGCAGACGTCGTTGCATGCTATCCGCCGCATTTGACCGGAGTTAGTCTTAACCCTTGGCCAATGCGCCGGGCACCATGCCCT
HOR4724	Russell et al. 2016		ERR753101	H. vulgare	landrace	2	Armenia	40.183	44.517	As used for environmental data extraction by Russell et al. (2016)	yes	no	yes	yes	yes		A9	TGACGCAAAATGCGTTGTACTCGGTTTAAGGCCCCGCAGACGTCGTTGCATGCTATCCGCCGCATTTGACCGGAGTTAGTCTTAACCCTTGGCCAATGCGCCGGGCACCATGCCCT
HOR5702	Russell et al. 2016		ERR753193	H. vulgare	landrace	2	Ethiopia	7.667	36.833	As used for environmental data extraction by Russell et al. (2016)	yes	no	yes	yes	yes		A9	TGACGCAAAATGCGTTGTACTCGGTTTAAGGCCCCGCAGACGTCGTTGCATGCTATCCGCCGCATTTGACCGGAGTTAGTCTTAACCCTTGGCCAATGCGCCGGGCACCATGCCCT
HOR6360	Russell et al. 2016		ERR753219	H. vulgare	landrace	6	Ethiopia	7.467	36.883	As used for environmental data extraction by Russell et al. (2016)	yes	no	yes	yes	yes		B1	TAACGCAGAATTCGTTGTACTGGGCTCAAGGCCCCGAAGACGTAGTTGCGTGCTATTCGTCGCATTTGACTGGACTTCGGCATAGCCCAGTGCTAATGCGCCGATCGCCGCTCCCT
HOR7071	Russell et al. 2016		ERR753247	H. vulgare	landrace		Nepal	-	-		yes	no	yes	yes	yes		A9	TGACGCAAAATGCGTTGTACTCGGTTTAAGGCCCCGCAGACGTCGTTGCATGCTATCCGCCGCATTTGACCGGAGTTAGTCTTAACCCTTGGCCAATGCGCCGGGCACCATGCCCT
HOR713	Russell et al. 2016		ERR753140	H. vulgare	landrace	6	Greece	37.667	22.183	As used for environmental data extraction by Russell et al. (2016)	yes	no	yes	yes	yes		A9	TGACGCAAAATGCGTTGTACTCGGTTTAAGGCCCCGCAGACGTCGTTGCATGCTATCCGCCGCATTTGACCGGAGTTAGTCTTAACCCTTGGCCAATGCGCCGGGCACCATGCCCT
HOR7380	Russell et al. 2016		ERR753135	H. vulgare	landrace	6	Czechia	49.52	18.832	As used for environmental data extraction by Russell et al. (2016)	yes	no	yes	yes	yes		A9	TGACGCAAAATGCGTTGTACTCGGTTTAAGGCCCCGCAGACGTCGTTGCATGCTATCCGCCGCATTTGACCGGAGTTAGTCTTAACCCTTGGCCAATGCGCCGGGCACCATGCCCT
HOR7392	Civan et al. 2021		SRR5818879	H. vulgare	landrace		Slovakia	48.74	17.41		yes	no	yes	yes	yes		A9	TGACGCAAAATGCGTTGTACTCGGTTTAAGGCCCCGCAGACGTCGTTGCATGCTATCCGCCGCATTTGACCGGAGTTAGTCTTAACCCTTGGCCAATGCGCCGGGCACCATGCCCT
HOR742	Russell et al. 2016		ERR753190	H. vulgare	landrace	6	Bosnia and Herzegovina	43.867	18.417	As used for environmental data extraction by Russell et al. (2016)	yes	no	yes	yes	yes		A9	TGACGCAAAATGCGTTGTACTCGGTTTAAGGCCCCGCAGACGTCGTTGCATGCTATCCGCCGCATTTGACCGGAGTTAGTCTTAACCCTTGGCCAATGCGCCGGGCACCATGCCCT
HOR7436	Russell et al. 2016		ERR753201	H. vulgare	landrace	6	Slovakia	49.357	18.893	As used for environmental data extraction by Russell et al. (2016)	yes	no	yes	yes	yes		A9	TGACGCAAAATGCGTTGTACTCGGTTTAAGGCCCCGCAGACGTCGTTGCATGCTATCCGCCGCATTTGACCGGAGTTAGTCTTAACCCTTGGCCAATGCGCCGGGCACCATGCCCT
HOR752	Russell et al. 2016		ERR753122	H. vulgare	landrace	6	Greece	39.07	21.82		yes	no	yes	yes	yes		A9	TGACGCAAAATGCGTTGTACTCGGTTTAAGGCCCCGCAGACGTCGTTGCATGCTATCCGCCGCATTTGACCGGAGTTAGTCTTAACCCTTGGCCAATGCGCCGGGCACCATGCCCT
HOR756	Russell et al. 2016		ERR753124	H. vulgare	landrace	6	Albania	40.788	20.189	As used for environmental data extraction by Russell et al. (2016)	yes	no	yes	yes	yes		A9	TGACGCAAAATGCGTTGTACTCGGTTTAAGGCCCCGCAGACGTCGTTGCATGCTATCCGCCGCATTTGACCGGAGTTAGTCTTAACCCTTGGCCAATGCGCCGGGCACCATGCCCT
HOR758	Russell et al. 2016		ERR753324	H. vulgare	landrace	6	North Macedonia	42.004	21.452	As used for environmental data extraction by Russell et al. (2016)	yes	no	yes	yes	yes		A9	TGACGCAAAATGCGTTGTACTCGGTTTAAGGCCCCGCAGACGTCGTTGCATGCTATCCGCCGCATTTGACCGGAGTTAGTCTTAACCCTTGGCCAATGCGCCGGGCACCATGCCCT
HOR7969	Russell et al. 2016		ERR753131	H. vulgare	landrace	2	Türkiye	38	37	As used for environmental data extraction by Russell et al. (2016)	yes	no	no	no	yes	duplicated with WB-302 (IBS distance)	A16	TGACGCAAAATGCGTTGTACTCGGTTTAAGGCCCCGCAGACGTCGTTGCAAGCTATCCGCCGCATTTGACCGGAGTTAGTCTTAACCCTTGGCCAATGCGCCGGGCACCATGCCCT
HOR8455	Russell et al. 2016		ERR753116	H. vulgare	landrace	6	Iraq	30.5	47.817	As used for environmental data extraction by Russell et al. (2016)	yes	no	yes	yes	yes		A9	TGACGCAAAATGCGTTGTACTCGGTTTAAGGCCCCGCAGACGTCGTTGCATGCTATCCGCCGCATTTGACCGGAGTTAGTCTTAACCCTTGGCCAATGCGCCGGGCACCATGCCCT
HOR8635	Russell et al. 2016		ERR753128	H. vulgare	landrace	2	Slovakia	48.528	22.141	As used for environmental data extraction by Russell et al. (2016)	yes	no	yes	yes	yes		A9	TGACGCAAAATGCGTTGTACTCGGTTTAAGGCCCCGCAGACGTCGTTGCATGCTATCCGCCGCATTTGACCGGAGTTAGTCTTAACCCTTGGCCAATGCGCCGGGCACCATGCCCT
HOR8658	Russell et al. 2016		ERR753104	H. vulgare	landrace	2	Egypt	31.193	29.904	As used for environmental data extraction by Russell et al. (2016)	yes	no	yes	yes	yes		A21	TGACGCAAAATGCGTTGTACTCGGTTTAAGGCCCCGCAGACGTCGTTGCATGCTATCCGCCGCATTTGACCGGAGTTAGTCTTAACCTTTGGCCAATGCGCCGGGCACCATGCCCT
HOR8826	Russell et al. 2016		ERR753195	H. vulgare	landrace	6	Poland	49.421	20.959	As used for environmental data extraction by Russell et al. (2016)	yes	no	yes	yes	yes		A9	TGACGCAAAATGCGTTGTACTCGGTTTAAGGCCCCGCAGACGTCGTTGCATGCTATCCGCCGCATTTGACCGGAGTTAGTCTTAACCCTTGGCCAATGCGCCGGGCACCATGCCCT
HOR8827	Russell et al. 2016		ERR753217	H. vulgare	landrace	2	Poland	49.633	20.6	As used for environmental data extraction by Russell et al. (2016)	yes	no	yes	yes	yes		A9	TGACGCAAAATGCGTTGTACTCGGTTTAAGGCCCCGCAGACGTCGTTGCATGCTATCCGCCGCATTTGACCGGAGTTAGTCTTAACCCTTGGCCAATGCGCCGGGCACCATGCCCT
HOR8841	Civan et al. 2021		SRR5818872	H. vulgare	landrace		Portugal	37.5	-7.73		yes	no	yes	yes	yes		A9	TGACGCAAAATGCGTTGTACTCGGTTTAAGGCCCCGCAGACGTCGTTGCATGCTATCCGCCGCATTTGACCGGAGTTAGTCTTAACCCTTGGCCAATGCGCCGGGCACCATGCCCT
HOR8842	Russell et al. 2016		ERR753199	H. vulgare	landrace	6	Spain	37.573	-6.753	As used for environmental data extraction by Russell et al. (2016)	yes	no	yes	yes	yes		A9	TGACGCAAAATGCGTTGTACTCGGTTTAAGGCCCCGCAGACGTCGTTGCATGCTATCCGCCGCATTTGACCGGAGTTAGTCTTAACCCTTGGCCAATGCGCCGGGCACCATGCCCT
HOR902	Russell et al. 2016		ERR753130	H. vulgare	landrace	2	Türkiye	41.293	36.331	As used for environmental data extraction by Russell et al. (2016)	yes	no	yes	yes	yes		A9	TGACGCAAAATGCGTTGTACTCGGTTTAAGGCCCCGCAGACGTCGTTGCATGCTATCCGCCGCATTTGACCGGAGTTAGTCTTAACCCTTGGCCAATGCGCCGGGCACCATGCCCT
HOR937	Russell et al. 2016		ERR753110	H. vulgare	landrace	2	Greece	39.074	21.824	As used for environmental data extraction by Russell et al. (2016)	yes	no	yes	yes	yes	duplicated with HOR203 (IBS distance)	A10	TGACGCAAAATGCGTTGTACTCGGTTTAAGGCCCCGCAGACGTCGTTGCATGCTATCCGCCGCATTTGACCGGAGTTAGTCTGAACCCTTGGCCAATGCGCCGGGCACCATGCCCT
HOR9453	Russell et al. 2016		ERR753127	H. vulgare	landrace	2	Romania	46.777	23.6	As used for environmental data extraction by Russell et al. (2016)	yes	no	yes	yes	yes		A10	TGACGCAAAATGCGTTGTACTCGGTTTAAGGCCCCGCAGACGTCGTTGCATGCTATCCGCCGCATTTGACCGGAGTTAGTCTGAACCCTTGGCCAATGCGCCGGGCACCATGCCCT
HOR9607	Russell et al. 2016		ERR753108	H. vulgare	landrace	2	Georgia	42.3	43.35	As used for environmental data extraction by Russell et al. (2016)	yes	no	yes	yes	yes		A9	TGACGCAAAATGCGTTGTACTCGGTTTAAGGCCCCGCAGACGTCGTTGCATGCTATCCGCCGCATTTGACCGGAGTTAGTCTTAACCCTTGGCCAATGCGCCGGGCACCATGCCCT
HOR9827	Russell et al. 2016		ERR753115	H. vulgare	landrace	6	Libya	32.687	13.983	As used for environmental data extraction by Russell et al. (2016), coordinates adjusted	yes	no	yes	yes	yes		A9	TGACGCAAAATGCGTTGTACTCGGTTTAAGGCCCCGCAGACGTCGTTGCATGCTATCCGCCGCATTTGACCGGAGTTAGTCTTAACCCTTGGCCAATGCGCCGGGCACCATGCCCT
HOR9888	Russell et al. 2016		ERR753141	H. vulgare	landrace	6	Libya	32.76	22.64		yes	no	yes	yes	yes		A9	TGACGCAAAATGCGTTGTACTCGGTTTAAGGCCCCGCAGACGTCGTTGCATGCTATCCGCCGCATTTGACCGGAGTTAGTCTTAACCCTTGGCCAATGCGCCGGGCACCATGCCCT
HOR991	Civan et al. 2021		SRR5818871	H. vulgare	landrace	6	Greece	39.67	20.83		yes	no	yes	yes	yes		A9	TGACGCAAAATGCGTTGTACTCGGTTTAAGGCCCCGCAGACGTCGTTGCATGCTATCCGCCGCATTTGACCGGAGTTAGTCTTAACCCTTGGCCAATGCGCCGGGCACCATGCCCT
HOR9919	Russell et al. 2016		ERR753105	H. vulgare	landrace	2	France	45.432	6.306	As used for environmental data extraction by Russell et al. (2016)	yes	no	yes	yes	yes		A10	TGACGCAAAATGCGTTGTACTCGGTTTAAGGCCCCGCAGACGTCGTTGCATGCTATCCGCCGCATTTGACCGGAGTTAGTCTGAACCCTTGGCCAATGCGCCGGGCACCATGCCCT
JK2281	Mascher et al. 2016		ERR1413213, ERR1413214, ERR1413215	H. vulgare	landrace		Israel	31.31	35.35		no	yes	no	yes	no		NA	NA
JK2282	Mascher et al. 2016		ERR1413216, ERR1413217	H. vulgare	landrace		Israel	31.31	35.35		no	no	no	no	yes		B7	TGACGCAGAATTCGTTGTACTCGGCTCAAGGCCCTGAAGACGTAGTTGCGTGCTATTCGTCGCATTTGACTGGAGTTCGGCATAACCCAGTGCTAATGCGCCGATCGCCGCTCCCT
JK3009	Mascher et al. 2016		ERR1413218, ERR1413219, ERR1413220	H. vulgare	landrace		Israel	31.31	35.35		no	yes	no	yes	yes		D2	TGATGCAAAATTCGTTGTACTCGGTGTAAGGCCCCGAAGACGTAGTTGCATTTTATCCGCCGCATTTGCCCGGAGTTAGTAATAACCCTTGGCCAATGCGTCGAGCGCCGCTCCCT
JK3010	Mascher et al. 2016		ERR1413221, ERR1413222, ERR1413223	H. vulgare	landrace		Israel	31.31	35.35		no	yes	no	yes	yes		A9	TGACGCNNNATGCGTTGTACTCGGTTTAAGGCCNCGCAGACGTCGNTGCNTGCNNTNNGCCGNATTNGANCNGNNNNNGTNTNNNCCCNTNNCCAATGNGNCGGGNACCATNCCCN
JK3013	Mascher et al. 2016		ERR1413228, ERR1413229, ERR1413230	H. vulgare	landrace		Israel	31.31	35.35		no	yes	no	yes	yes		A9	TGACGCAAAATGCGTTGTACTCGGTTTAAGGCCCCGCAGACGTCGTTGCATGCTATCCGCCGCATTTGACCGGAGTTAGTCTTAACCCTTGGCCAATGCGCCGGGCACCATGCCCT
JK3014	Mascher et al. 2016		ERR1413231, ERR1413232, ERR1413233, ERR1413234, ERR1413235, ERR1413236, ERR1413237, ERR1413238	H. vulgare	landrace		Israel	31.31	35.35		yes	yes	no	yes	yes		A9	TGACGCAAAATGCGTTGTACTCGGTTTAAGGCCCCGCAGACGTCGTTGCATGCTATCCGCCGCATTTGACCGGAGTTAGTCTTAACCCTTGGCCAATGCGCCGGGCACCATGCCCT
PI129424	Civan et al. 2021		SRR5818865	H. vulgare	landrace	6	Poland	50	20		yes	no	yes	yes	yes		A9	TGACGCAAAATGCGTTGTACTCGGTTTAAGGCCCCGCAGACGTCGTTGCATGCTATCCGCCGCATTTGACCGGAGTTAGTCTTAACCCTTGGCCAATGCGCCGGGCACCATGCCCT
PI176066	Civan et al. 2021		SRR5818882	H. vulgare	landrace	6	Nepal	-	-		yes	no	yes	yes	yes		A9	TGACGCAAAATGCGTTGTACTCGGTTTAAGGCCCCGCAGACGTCGTTGCATGCTATCCGCCGCATTTGACCGGAGTTAGTCTTAACCCTTGGCCAATGCGCCGGGCACCATGCCCT
PI264890	Civan et al. 2021		SRR5818866	H. vulgare	landrace	6	Italy	37.63	14.77		yes	no	yes	yes	yes		A9	TGACGCAAAATGCGTTGTACTCGGTTTAAGGCCCCGCAGACGTCGTTGCATGCTATCCGCCGCATTTGACCGGAGTTAGTCTTAACCCTTGGCCAATGCGCCGGGCACCATGCCCT
PI329072	Civan et al. 2021		SRR5818909	H. vulgare	landrace		Türkiye	37.22	28.36		yes	no	yes	yes	yes		A9	TGACGCAAAATGCGTTGTACTCGGTTTAAGGCCCCGCAGACGTCGTTGCATGCTATCCGCCGCATTTGACCGGAGTTAGTCTTAACCCTTGGCCAATGCGCCGGGCACCATGCCCT
PI356226	Russell et al. 2016		ERR753313	H. vulgare	landrace	2	Morocco	34.25	-6.48	Centred on Kenitra	yes	no	yes	yes	yes		A1	TGACGCAAAATTCGTTGTACTCGGTTTAAGGCCCCGAAGACGTAGTTGCATGCTATCCGCCGCATTTGACCGGAGTTAGTCTTAACCCTTGGCCAATGCGCCGGGCACCGCTCCCT
PI370807	Civan et al. 2021		SRR5818910	H. vulgare	landrace	2	Switzerland	46.65	9.1		yes	no	yes	yes	yes		A9	TGACGCAAAATGCGTTGTACTCGGTTTAAGGCCCCGCAGACGTCGTTGCATGCTATCCGCCGCATTTGACCGGAGTTAGTCTTAACCCTTGGCCAATGCGCCGGGCACCATGCCCT
PI40647	Civan et al. 2021		SRR5818869	H. vulgare	landrace	6	Sweden	64.72	14.05		yes	no	yes	yes	yes		A9	TGACGCAAAATGCGTTGTACTCGGTTTAAGGCCCCGCAGACGTCGTTGCATGCTATCCGCCGCATTTGACCGGAGTTAGTCTTAACCCTTGGCCAATGCGCCGGGCACCATGCCCT
PI54912	Civan et al. 2021		SRR5818870	H. vulgare	landrace	6	Norway	62.5	9.67		yes	no	yes	yes	yes		A9	TGACGCAAAATGCGTTGTACTCGGTTTAAGGCCCCGCAGACGTCGTTGCATGCTATCCGCCGCATTTGACCGGAGTTAGTCTTAACCCTTGGCCAATGCGCCGGGCACCATGCCCT
PI554434	Civan et al. 2021		SRR5818867	H. vulgare	landrace	2	Türkiye	39.5	37.42		yes	no	yes	yes	yes		A9	TGACGCAAAATGCGTTGTACTCGGTTTAAGGCCCCGCAGACGTCGTTGCATGCTATCCGCCGCATTTGACCGGAGTTAGTCTTAACCCTTGGCCAATGCGCCGGGCACCATGCCCT
PI564450	Civan et al. 2021		SRR5818868	H. vulgare	landrace		Bulgaria	42.17	24.5		yes	no	no	no	yes	duplicated with WB-002 = Igri (IBS distance)	A9	TGACGCAAAATGCGTTGTACTCGGTTTAAGGCCCCGCAGACGTCGTTGCATGCTATCCGCCGCATTTGACCGGAGTTAGTCTTAACCCTTGGCCAATGCGCCGGGCACCATGCCCT
PI573700	Civan et al. 2021		SRR5818897	H. vulgare	landrace	6	Georgia	42.05	45.48		yes	no	yes	yes	yes		A9	TGACGCAAAATGCGTTGTACTCGGTTTAAGGCCCCGCAGACGTCGTTGCATGCTATCCGCCGCATTTGACCGGAGTTAGTCTTAACCCTTGGCCAATGCGCCGGGCACCATGCCCT
PI573822	Civan et al. 2021		SRR5818881	H. vulgare	landrace	6	Nepal	29.25	80.91667		yes	no	no	no	yes	duplicated with FT561 (IBS distance)	A9	TGACGCAAAATGCGTTGTACTCGGTTTAAGGCCCCGCAGACGTCGTTGCATGCTATCCGCCGCATTTGACCGGAGTTAGTCTTAACCCTTGGCCAATGCGCCGGGCACCATGCCCT
PI58063	Civan et al. 2021		SRR5818898	H. vulgare	landrace	6	Spain	42.73	-2.68		yes	no	no	no	yes	duplicated with FT521 (IBS distance)	A25	TGACGCAAAATGCGTTGTACTCGGTTTAAGGCCCCGCAGACGTCGTTGCATGCTATCCGCCGCATTTGACCGGAGGTAGTCTTAACCCTTGGCCAATGCGCCGGGCACCATGCCCT
PI636066	Civan et al. 2021		SRR5818886	H. vulgare	landrace	6	Hungary	46.55	20.67		yes	no	yes	yes	yes		A9	TGACGCAAAATGCGTTGTACTCGGTTTAAGGCCCCGCAGACGTCGTTGCATGCTATCCGCCGCATTTGACCGGAGTTAGTCTTAACCCTTGGCCAATGCGCCGGGCACCATGCCCT
PI94797	Civan et al. 2021		SRR5818885	H. vulgare	landrace	2	Armenia	40.05	44.5		yes	no	yes	yes	yes		C2	TGACGCAAAATTCGTTGTACTCGGTTTCATGCCCCGAAGACGTAGTTGCATGCTATCCGCCGCATTTGACCGGAGTTAGTCTTAACCCTTGGCCAATGCGCCGAGCGCTGCTGCCG
SBCC002	Russell et al. 2016		ERR753306	H. vulgare	landrace	6	Spain	42.85	-2.67	As used for environmental data extraction by Russell et al. (2016)	yes	no	yes	yes	yes		A9	TGACGCAAAATGCGTTGTACTCGGTTTAAGGCCCCGCAGACGTCGTTGCATGCTATCCGCCGCATTTGACCGGAGTTAGTCTTAACCCTTGGCCAATGCGCCGGGCACCATGCCCT
SBCC003	Russell et al. 2016		ERR753321	H. vulgare	landrace	6	Spain	40.63	-3.15	As used for environmental data extraction by Russell et al. (2016)	yes	no	yes	yes	yes		A9	TGACGCAAAATGCGTTGTACTCGGTTTAAGGCCCCGCAGACGTCGTTGCATGCTATCCGCCGCATTTGACCGGAGTTAGTCTTAACCCTTGGCCAATGCGCCGGGCACCATGCCCT
SBCC014	Russell et al. 2016		ERR753323	H. vulgare	landrace	6	Spain	37.53	-5.07	As used for environmental data extraction by Russell et al. (2016)	yes	no	yes	yes	yes		A9	TGACGCAAAATGCGTTGTACTCGGTTTAAGGCCCCGCAGACGTCGTTGCATGCTATCCGCCGCATTTGACCGGAGTTAGTCTTAACCCTTGGCCAATGCGCCGGGCACCATGCCCT
SBCC095	Russell et al. 2016		ERR753315	H. vulgare	landrace	6	Spain	40.98	-6.85	As used for environmental data extraction by Russell et al. (2016)	yes	no	yes	yes	yes		A9	TGACGCAAAATGCGTTGTACTCGGTTTAAGGCCCCGCAGACGTCGTTGCATGCTATCCGCCGCATTTGACCGGAGTTAGTCTTAACCCTTGGCCAATGCGCCGGGCACCATGCCCT
SBCC144	Russell et al. 2016		ERR753307	H. vulgare	landrace	6	Spain	28.8	-17.81	As used for environmental data extraction by Russell et al. (2016)	yes	no	yes	yes	yes		A9	TGACGCAAAATGCGTTGTACTCGGTTTAAGGCCCCGCAGACGTCGTTGCATGCTATCCGCCGCATTTGACCGGAGTTAGTCTTAACCCTTGGCCAATGCGCCGGGCACCATGCCCT
SBCC147	Russell et al. 2016		ERR753317	H. vulgare	landrace	2	Spain	43.07	-4.77	As used for environmental data extraction by Russell et al. (2016)	yes	no	yes	yes	yes		A9	TGACGCAAAATGCGTTGTACTCGGTTTAAGGCCCCGCAGACGTCGTTGCATGCTATCCGCCGCATTTGACCGGAGTTAGTCTTAACCCTTGGCCAATGCGCCGGGCACCATGCCCT
SBCC158	Russell et al. 2016		ERR753312	H. vulgare	landrace	2	Spain	41.98	1.52	As used for environmental data extraction by Russell et al. (2016)	yes	no	yes	yes	yes		A10	TGACGCAAAATGCGTTGTACTCGGTTTAAGGCCCCGCAGACGTCGTTGCATGCTATCCGCCGCATTTGACCGGAGTTAGTCTGAACCCTTGGCCAATGCGCCGGGCACCATGCCCT
WB-040	Bretani et al. 2020		ERR3492557	H. vulgare	landrace	6	China (Tibet)	29.65	91.1	Centred on Lhasa	no	yes	yes	yes	yes		A9	TGACGCAAAATGCGTTGTACTCGGTTTAAGGCCCCGCAGACGTCGTTGCATGCTATCCGCCGCATTTGACCGGAGTTAGTCTTAACCCTTGGCCAATGCGCCGGGCACCATGCCCT
WB-041	Bretani et al. 2020		ERR3492564	H. vulgare	landrace	6	Nepal	28.357	83.737	As other Nepal accessions, approximate	no	yes	yes	yes	yes		A9	TGACGCAAAATGCGTTGTACTCGGTTTAAGGCCCCGCAGACGTCGTTGCATGCTATCCGCCGCATTTGACCGGAGTTAGTCTTAACCCTTGGCCAATGCGCCGGGCACCATGCCCT
WB-042	Bretani et al. 2020	HOR 0214	ERR3492565	H. vulgare	landrace	6	Japan	36.649	138.195	Centred on Nagano	no	yes	yes	yes	yes		A9	TGACGCAAAATGCGTTGTACTCGGTTTAAGGCCCCGCAGACGTCGTTGCATGCTATCCGCCGCATTTGACCGGAGTTAGTCTTAACCCTTGGCCAATGCGCCGGGCACCATGCCCT
WB-045	Bretani et al. 2020	HOR 0683	ERR3492577	H. vulgare	landrace	6	Greece	37.4	22.13	From passport data location description	no	yes	yes	yes	yes		A9	TGACGCAAAATGCGTTGTACTCGGTTTAAGGCCCCGCAGACGTCGTTGCATGCTATCCGCCGCATTTGACCGGAGTTAGTCTTAACCCTTGGCCAATGCGCCGGGCACCATGCCCT
WB-046	Bretani et al. 2020	HOR 0728	ERR3492588	H. vulgare	landrace	6	Greece	37.28	22.07	According to GBIS (IPK)	no	yes	yes	yes	yes		A9	TGACGCAAAATGCGTTGTACTCGGTTTAAGGCCCCGCAGACGTCGTTGCATGCTATCCGCCGCATTTGACCGGAGTTAGTCTTAACCCTTGGCCAATGCGCCGGGCACCATGCCCT
WB-047	Bretani et al. 2020	HOR 0736	ERR3492599	H. vulgare	landrace	6	Albania	39.96	19.96	According to GBIS (IPK)	no	yes	yes	yes	yes		A9	TGACGCAAAATGCGTTGTACTCGGTTTAAGGCCCCGCAGACGTCGTTGCATGCTATCCGCCGCATTTGACCGGAGTTAGTCTTAACCCTTGGCCAATGCGCCGGGCACCATGCCCT
WB-049	Bretani et al. 2020	HOR 0842	ERR3492617	H. vulgare	landrace	6	China	30.58	114.28	Centred on Wuhan	no	yes	yes	yes	yes	duplicated with WB-059 (IBS distance)	A9	TGACGCAAAATGCGTTGTACTCGGTTTAAGGCCCCGCAGACGTCGTTGCATGCTATCCGCCGCATTTGACCGGAGTTAGTCTTAACCCTTGGCCAATGCGCCGGGCACCATGCCCT
WB-050	Bretani et al. 2020	HOR 1036	ERR3492623	H. vulgare	landrace	6	Greece	36.842	22.4	From passport data location description	no	yes	yes	yes	yes		A9	TGACGCAAAATGCGTTGTACTCGGTTTAAGGCCCCGCAGACGTCGTTGCATGCTATCCGCCGCATTTGACCGGAGTTAGTCTTAACCCTTGGCCAATGCGCCGGGCACCATGCCCT
WB-051	Bretani et al. 2020	HOR 1873	ERR3492630	H. vulgare	landrace	6	Greece	36.842	22.4	From passport data location description	no	yes	yes	yes	yes		A9	TGACGCAAAATGCGTTGTACTCGGTTTAAGGCCCCGCAGACGTCGTTGCATGCTATCCGCCGCATTTGACCGGAGTTAGTCTTAACCCTTGGCCAATGCGCCGGGCACCATGCCCT
WB-052	Bretani et al. 2020	HOR 2573	ERR3492634	H. vulgare	landrace	6	Ethiopia	9.03	38.74	Centred on Addis Ababa	no	yes	yes	yes	yes		B1	TAACGCAGAATTCGTTGTACTGGGCTCAAGGCCCCGAAGACGTAGTTGCGTGCTATTCGTCGCATTTGACTGGACTTCGGCATAGCCCAGTGCTAATGCGCCGATCGCCGCTCCCT
WB-054	Bretani et al. 2020	HOR 2551	ERR3492636	H. vulgare	landrace	2	Ethiopia	9	40.333	Passport data	no	yes	yes	yes	yes		A9	TGACGCAAAATGCGTTGTACTCGGTTTAAGGCCCCGCAGACGTCGTTGCATGCTATCCGCCGCATTTGACCGGAGTTAGTCTTAACCCTTGGCCAATGCGCCGGGCACCATGCCCT
WB-055	Bretani et al. 2020	HOR 2932	ERR3492637	H. vulgare	landrace	6	Ethiopia	9.03	38.74	Centred on Addis Ababa	no	yes	yes	yes	yes		B1	TAACGCAGAATTCGTTGTACTGGGCTCAAGGCCCCGAAGACGTAGTTGCGTGCTATTCGTCGCATTTGACTGGACTTCGGCATAGCCCAGTGCTAATGCGCCGATCGCCGCTCCCT
WB-056	Bretani et al. 2020	HOR 3075	ERR3492638	H. vulgare	landrace	6	Ethiopia	9.03	38.74	Centred on Addis Ababa	no	yes	yes	yes	yes		B1	TAACGCAGAATTCGTTGTACTGGGCTCAAGGCCCCGAAGACGTAGTTGCGTGCTATTCGTCGCATTTGACTGGACTTCGGCATAGCCCAGTGCTAATGCGCCGATCGCCGCTCCCT
WB-060	Bretani et al. 2020	HOR 3988	ERR3492642	H. vulgare	landrace	6	India	28.67	77.22	Centred on New Delhi	no	yes	yes	yes	yes		A9	TGACGCAAAATGCGTTGTACTCGGTTTAAGGCCCCGCAGACGTCGTTGCATGCTATCCGCCGCATTTGACCGGAGTTAGTCTTAACCCTTGGCCAATGCGCCGGGCACCATGCCCT
WB-061	Bretani et al. 2020	HOR 4031	ERR3492643	H. vulgare	landrace	6	India	28.67	77.22	Centred on New Delhi	no	yes	yes	yes	yes		A9	TGACGCAAAATGCGTTGTACTCGGTTTAAGGCCCCGCAGACGTCGTTGCATGCTATCCGCCGCATTTGACCGGAGTTAGTCTTAACCCTTGGCCAATGCGCCGGGCACCATGCCCT
WB-064	Bretani et al. 2020	10664	ERR3492646	H. vulgare	landrace	6	Algeria	36.65	3.25	Centred on Algiers	no	yes	yes	yes	yes		A9	TGACGCAAAATGCGTTGTACTCGGTTTAAGGCCCCGCAGACGTCGTTGCATGCTATCCGCCGCATTTGACCGGAGTTAGTCTTAACCCTTGGCCAATGCGCCGGGCACCATGCCCT
WB-065	Bretani et al. 2020	11193	ERR3492647	H. vulgare	landrace	6	Morocco	34.25	-6.48	Centred on Kenitra	no	yes	yes	yes	yes		A9	TGACGCAAAATGCGTTGTACTCGGTTTAAGGCCCCGCAGACGTCGTTGCATGCTATCCGCCGCATTTGACCGGAGTTAGTCTTAACCCTTGGCCAATGCGCCGGGCACCATGCCCT
WB-066	Bretani et al. 2020	11194	ERR3492648	H. vulgare	landrace	6	Morocco	34.25	-6.48	Centred on Kenitra	no	yes	no	no	yes	duplicated with WB-094 (IBS distance)	A9	TGACGCAAAATGCGTTGTACTCGGTTTAAGGCCCCGCAGACGTCGTTGCATGCTATCCGCCGCATTTGACCGGAGTTAGTCTTAACCCTTGGCCAATGCGCCGGGCACCATGCCCT
WB-067	Bretani et al. 2020	11496	ERR3492649	H. vulgare	landrace	6	Morocco	34.25	-6.48	Centred on Kenitra	no	yes	yes	yes	yes		A9	TGACGCAAAATGCGTTGTACTCGGTTTAAGGCCCCGCAGACGTCGTTGCATGCTATCCGCCGCATTTGACCGGAGTTAGTCTTAACCCTTGGCCAATGCGCCGGGCACCATGCCCT
WB-068	Chen et al. 2022	11506	ERR9849825	H. vulgare	landrace	6	Algeria	36.65	3.25	Centred on Algiers	no	no	no	no	yes		A9	TGACGCAAAATGCGTTGTACTCGGTTTAAGGCCCCGCAGACGTCGTTGCATGCTATCCGCCGCATTTGACCGGAGTTAGTCTTAACCCTTGGCCAATGCGCCGGGCACCATGCCCT
WB-069	Bretani et al. 2020	11563	ERR3492650	H. vulgare	landrace	2	Morocco	34.25	-6.48	Centred on Kenitra	no	yes	yes	yes	yes		A1	TGACGCAAAATTCGTTGTACTCGGTTTAAGGCCCCGAAGACGTAGTTGCATGCTATCCGCCGCATTTGACCGGAGTTAGTCTTAACCCTTGGCCAATGCGCCGGGCACCGCTCCCT
WB-070	Bretani et al. 2020	11678	ERR3492652	H. vulgare	landrace	6	Tunisia	36.61	10.17	Centred on Tunis	no	yes	yes	yes	yes	duplicated with WB-071 (IBS distance)	A9	TGACGCAAAATGCGTTGTACTCGGTTTAAGGCCCCGCAGACGTCGTTGCATGCTATCCGCCGCATTTGACCGGAGTTAGTCTTAACCCTTGGCCAATGCGCCGGGCACCATGCCCT
WB-071	Bretani et al. 2020	11679	ERR3492653	H. vulgare	landrace	6	Tunisia	36.61	10.17	Centred on Tunis	no	yes	no	no	yes	duplicated with WB-070 (IBS distance)	A9	TGACGCAAAATGCGTTGTACTCGGTTTAAGGCCCCGCAGACGTCGTTGCATGCTATCCGCCGCATTTGACCGGAGTTAGTCTTAACCCTTGGCCAATGCGCCGGGCACCATGCCCT
WB-072	Chen et al. 2022	11680	ERR9849830	H. vulgare	landrace	6	Tunisia	36.61	10.17	Centred on Tunis	no	no	no	no	yes		A9	TGACGCAAAATGCGTTGTACTCGGTTTAAGGCCCCGCAGACGTCGTTGCATGCTATCCGCCGCATTTGACCGGAGTTAGTCTTAACCCTTGGCCAATGCGCCGGGCACCATGCCCT
WB-073	Chen et al. 2022	HOR 5188	ERR9849831	H. vulgare	landrace	6	Ethiopia	11.831	39.6	Passport data, coordinates adjusted (GRIN, USA)	no	no	no	no	yes		B1	TAACGCAGAATTCGTTGTACTGGGCTCAAGGCCCCGAAGACGTAGTTGCGTGCTATTCGTCGCATTTGACTGGACTTCGGCATAGCCCAGTGCTAATGCGCCGATCGCCGCTCCCT
WB-074	Bretani et al. 2020	HOR 5342	ERR3492654	H. vulgare	landrace	6	Ethiopia	12.595	39.54	Passport data, coordinates adjusted (GRIN, USA)	no	yes	yes	yes	yes		B1	TAACGCAGAATTCGTTGTACTGGGCTCAAGGCCCCGAAGACGTAGTTGCGTGCTATTCGTCGCATTTGACTGGACTTCGGCATAGCCCAGTGCTAATGCGCCGATCGCCGCTCCCT
WB-075	Chen et al. 2022	HOR 5593	ERR9849833	H. vulgare	landrace	6	Ethiopia	8.983	37.848	Passport data	no	no	no	no	yes		B1	TAACGCAGAATTCGTTGTACTGGGCTCAAGGCCCCGAAGACGTAGTTGCGTGCTATTCGTCGCATTTGACTGGACTTCGGCATAGCCCAGTGCTAATGCGCCGATCGCCGCTCCCT
WB-076	Chen et al. 2022	HOR 5865	ERR9849834	H. vulgare	landrace	6	Ethiopia	9.144	39.036	Passport data	no	no	no	no	yes		A21	TGACGCAAAATGCGTTGTACTCGGTTTAAGGCCCCGCAGACGTCGTTGCATGCTATCCGCCGCATTTGACCGGAGTTAGTCTTAACCTTTGGCCAATGCGCCGGGCACCATGCCCT
WB-077	Bretani et al. 2020	HOR 3292	ERR3492655	H. vulgare	landrace	2	Ethiopia	9.017	38.733	Passport data	no	yes	yes	yes	yes		A9	TGACGCAAAATGCGTTGTACTCGGTTTAAGGCCCCGCAGACGTCGTTGCATGCTATCCGCCGCATTTGACCGGAGTTAGTCTTAACCCTTGGCCAATGCGCCGGGCACCATGCCCT
WB-078	Bretani et al. 2020	HOR 3294	ERR3492656	H. vulgare	landrace	2	Ethiopia	9.017	38.733	Passport data	no	yes	yes	yes	yes		B1	TAACGCAGAATTCGTTGTACTGGGCTCAAGGCCCCGAAGACGTAGTTGCGTGCTATTCGTCGCATTTGACTGGACTTCGGCATAGCCCAGTGCTAATGCGCCGATCGCCGCTCCCT
WB-079	Chen et al. 2022	HOR 6253	ERR9849837	H. vulgare	landrace	6	Ethiopia	8.767	38.933	Passport data	no	no	no	no	yes		A9	TGACGCAAAATGCGTTGTACTCGGTTTAAGGCCCCGCAGACGTCGTTGCATGCTATCCGCCGCATTTGACCGGAGTTAGTCTTAACCCTTGGCCAATGCGCCGGGCACCATGCCCT
WB-080	Chen et al. 2022	HOR 9920	ERR9849839	H. vulgare	landrace	6	Ethiopia	9.03	38.74	From passport data location description, approximate	no	no	no	no	yes		A9	TGACGCAAAATGCGTTGTACTCGGTTTAAGGCCCCGCAGACGTCGTTGCATGCTATCCGCCGCATTTGACCGGAGTTAGTCTTAACCCTTGGCCAATGCGCCGGGCACCATGCCCT
WB-081	Chen et al. 2022	HOR 3536	ERR9849840	H. vulgare	landrace	2	Ethiopia	9	40.333	Passport data	no	no	no	no	yes		A9	TGACGCAAAATGCGTTGTACTCGGTTTAAGGCCCCGCAGACGTCGTTGCATGCTATCCGCCGCATTTGACCGGAGTTAGTCTTAACCCTTGGCCAATGCGCCGGGCACCATGCCCT
WB-082	Chen et al. 2022	HOR 10310	ERR9849841	H. vulgare	landrace	6	Ethiopia	7.5	37.8	From passport data location description, approximate	no	no	no	no	yes		B1	TAACGCAGAATTCGTTGTACTGGGCTCAAGGCCCCGAAGACGTAGTTGCGTGCTATTCGTCGCATTTGACTGGACTTCGGCATAGCCCAGTGCTAATGCGCCGATCGCCGCTCCCT
WB-083	Chen et al. 2022	HOR 10508	ERR9849842	H. vulgare	landrace	6	Ethiopia	6.25	38.68	From passport data location description, approximate	no	no	no	no	yes		B1	TAACGCAGAATTCGTTGTACTGGGCTCAAGGCCCCGAAGACGTAGTTGCGTGCTATTCGTCGCATTTGACTGGACTTCGGCATAGCCCAGTGCTAATGCGCCGATCGCCGCTCCCT
WB-084	Chen et al. 2022	HOR 10509	ERR9849843	H. vulgare	landrace	6	Ethiopia	6.25	38.68	From passport data location description, approximate	no	no	no	no	yes		A9	TGACGCAAAATGCGTTGTACTCGGTTTAAGGCCCCGCAGACGTCGTTGCATGCTATCCGCCGCATTTGACCGGAGTTAGTCTTAACCCTTGGCCAATGCGCCGGGCACCATGCCCT
WB-085	Chen et al. 2022	HOR 8658	ERR9849844	H. vulgare	landrace	2	Egypt	30.23	31.23	Centred on Cairo	no	no	no	no	yes		A20	TGACGCAAAATGCGTTGTACTCGGTTTAAGGCCCCGCAGACGTCGTTGCATGCTATCCGCCGAATTTGACCGGAGTTAGTCTTAACCCTTGGCCAATGCGCCGGGCACCATGCCCT
WB-086	Chen et al. 2022	HOR 3592	ERR9849845	H. vulgare	landrace	2	Ethiopia	9.03	38.74	From passport data location description, approximate	no	no	no	no	yes		A9	TGACGCAAAATGCGTTGTACTCGGTTTAAGGCCCCGCAGACGTCGTTGCATGCTATCCGCCGCATTTGACCGGAGTTAGTCTTAACCCTTGGCCAATGCGCCGGGCACCATGCCCT
WB-087	Chen et al. 2022	HOR 3600	ERR9849846	H. vulgare	landrace	2	Ethiopia	9.03	38.74	From passport data location description, approximate	no	no	no	no	yes		A9	TGACGCAAAATGCGTTGTACTCGGTTTAAGGCCCCGCAGACGTCGTTGCATGCTATCCGCCGCATTTGACCGGAGTTAGTCTTAACCCTTGGCCAATGCGCCGGGCACCATGCCCT
WB-088	Bretani et al. 2020	HOR10761	ERR3492658	H. vulgare	landrace	2	Ethiopia	26.8	13.53	Passport data	no	yes	yes	yes	yes		B1	TAACGCAGAATTCGTTGTACTGGGCTCAAGGCCCCGAAGACGTAGTTGCGTGCTATTCGTCGCATTTGACTGGACTTCGGCATAGCCCAGTGCTAATGCGCCGATCGCCGCTCCCT
WB-089	Bretani et al. 2020	HOR10162	ERR3492659	H. vulgare	landrace	2	Libya	32.48	21.126	Passport data	no	yes	yes	yes	yes		A18	TGACGCAAAATGCGTTGTACTCGGTTTAAGGCCCCGCAGACGTCGTTGCATGCTATCCACCGCATTTGACCGGAGTTAGTCTTAACCCTTGGCCAATGCGCCGGGCACCATGCCCT
WB-090	Bretani et al. 2020	HOR10169	ERR3492661	H. vulgare	landrace	2	Libya	32.48	21.126	Passport data	no	yes	yes	yes	yes		A10	TGACGCAAAATGCGTTGTACTCGGTTTAAGGCCCCGCAGACGTCGTTGCATGCTATCCGCCGCATTTGACCGGAGTTAGTCTGAACCCTTGGCCAATGCGCCGGGCACCATGCCCT
WB-091	Bretani et al. 2020	HOR10280	ERR3492662	H. vulgare	landrace	2	Libya				no	yes	yes	yes	yes		A1	TGACGCAAAATTCGTTGTACTCGGTTTAAGGCCCCGAAGACGTAGTTGCATGCTATCCGCCGCATTTGACCGGAGTTAGTCTTAACCCTTGGCCAATGCGCCGGGCACCGCTCCCT
WB-092	Chen et al. 2022	HOR 4469	ERR9849852	H. vulgare	landrace	2	Syria	35.9	39.02	Centred on Raqqa	no	no	no	no	yes	duplicated with WB-092 (passport data)	A1	TGACGCAAAATTCGTTGTACTCGGTTTAAGGCCCCGAAGACGTAGTTGCATGCTATCCGCCGCATTTGACCGGAGTTAGTCTTAACCCTTGGCCAATGCGCCGGGCACCGCTCCCT
WB-092	Russell et al. 2016	HOR4469	ERR753129	H. vulgare	landrace	2	Syria	32.685	36.033	As used for environmental data extraction by Russell et al. (2016)	yes	no	yes	no	yes	duplicated with WB-092 (passport data)	A1	TGACGCAAAATTCGTTGTACTCGGTTTAAGGCCCCGAAGACGTAGTTGCATGCTATCCGCCGCATTTGACCGGAGTTAGTCTTAACCCTTGGCCAATGCGCCGGGCACCGCTCCCT
WB-093	Chen et al. 2022	HOR 4288	ERR9849853	H. vulgare	landrace	2	Ethiopia	9	40.333	Passport data	no	no	no	no	yes		A9	TGACGCAAAATGCGTTGTACTCGGTTTAAGGCCCCGCAGACGTCGTTGCATGCTATCCGCCGCATTTGACCGGAGTTAGTCTTAACCCTTGGCCAATGCGCCGGGCACCATGCCCT
WB-094	Bretani et al. 2020	HOR 1683	ERR3492663	H. vulgare	landrace	6	Morocco	31.742	-7.093	Passport data	no	yes	yes	yes	yes	duplicated with WB-066 (IBS distance)	A9	TGACGCAAAATGCGTTGTACTCGGTTTAAGGCCCCGCAGACGTCGTTGCATGCTATCCGCCGCATTTGACCGGAGTTAGTCTTAACCCTTGGCCAATGCGCCGGGCACCATGCCCT
WB-095	Bretani et al. 2020	HOR 7326	ERR3492664	H. vulgare	landrace	6	Morocco	31.742	-7.093	Passport data	no	yes	yes	yes	yes		A9	TGACGCAAAATGCGTTGTACTCGGTTTAAGGCCCCGCAGACGTCGTTGCATGCTATCCGCCGCATTTGACCGGAGTTAGTCTTAACCCTTGGCCAATGCGCCGGGCACCATGCCCT
WB-096	Bretani et al. 2020	HOR 7327	ERR3492665	H. vulgare	landrace	6	Morocco	31.742	-7.093	Passport data	no	yes	yes	yes	yes		A9	TGACGCAAAATGCGTTGTACTCGGTTTAAGGCCCCGCAGACGTCGTTGCATGCTATCCGCCGCATTTGACCGGAGTTAGTCTTAACCCTTGGCCAATGCGCCGGGCACCATGCCCT
WB-097	Bretani et al. 2020	HOR 7328	ERR3492666	H. vulgare	landrace	6	Morocco	31.742	-7.093	Passport data	no	yes	yes	yes	yes		A9	TGACGCAAAATGCGTTGTACTCGGTTTAAGGCCCCGCAGACGTCGTTGCATGCTATCCGCCGCATTTGACCGGAGTTAGTCTTAACCCTTGGCCAATGCGCCGGGCACCATGCCCT
WB-098	Bretani et al. 2020	HOR 7329	ERR3492667	H. vulgare	landrace	6	Morocco	31.742	-7.093	Passport data	no	yes	yes	yes	yes		A9	TGACGCAAAATGCGTTGTACTCGGTTTAAGGCCCCGCAGACGTCGTTGCATGCTATCCGCCGCATTTGACCGGAGTTAGTCTTAACCCTTGGCCAATGCGCCGGGCACCATGCCCT
WB-099	Bretani et al. 2020	HOR 4450	ERR3492668	H. vulgare	landrace	2	Ethiopia	9.017	38.733	Passport data	no	yes	yes	yes	yes		A9	TGACGCAAAATGCGTTGTACTCGGTTTAAGGCCCCGCAGACGTCGTTGCATGCTATCCGCCGCATTTGACCGGAGTTAGTCTTAACCCTTGGCCAATGCGCCGGGCACCATGCCCT
WB-108	Bretani et al. 2020		ERR3492288	H. vulgare	landrace	2	Syria	35.9	39.02	Centred on Raqqa	no	yes	yes	yes	yes		C2	TGACGCAAAATTCGTTGTACTCGGTTTCATGCCCCGAAGACGTAGTTGCATGCTATCCGCCGCATTTGACCGGAGTTAGTCTTAACCCTTGGCCAATGCGCCGAGCGCTGCTGCCG
WB-109	Bretani et al. 2020		ERR3492289	H. vulgare	landrace	2	Syria	35.9	39.02	Centred on Raqqa	no	yes	yes	yes	yes		A9	TGACGCAAAATGCGTTGTACTCGGTTTAAGGCCCCGCAGACGTCGTTGCATGCTATCCGCCGCATTTGACCGGAGTTAGTCTTAACCCTTGGCCAATGCGCCGGGCACCATGCCCT
WB-111	Bretani et al. 2020	BCC 0093	ERR3492291	H. vulgare	landrace	2	Iraq	36.444	43.257	Centred on Mosul	no	yes	yes	yes	yes		A9	TGACGCAAAATGCGTTGTACTCGGTTTAAGGCCCCGCAGACGTCGTTGCATGCTATCCGCCGCATTTGACCGGAGTTAGTCTTAACCCTTGGCCAATGCGCCGGGCACCATGCCCT
WB-112	Chen et al. 2022	BCC 0118	ERR9849449	H. vulgare	landrace	6	Libya	26.47	14.36	Passport data, coordinates adjusted	no	no	no	no	yes		A1	TGACGCAAAATTCGTTGTACTCGGTTTAAGGCCCCGAAGACGTAGTTGCATGCTATCCGCCGCATTTGACCGGAGTTAGTCTTAACCCTTGGCCAATGCGCCGGGCACCGCTCCCT
WB-113	Bretani et al. 2020	BCC 0126	ERR3492292	H. vulgare	landrace	6	Morocco	31.37	-5.79	Passport data	no	yes	yes	yes	yes	duplicated with BCC126 (passport data)	A9	TGACGCAAAATGCGTTGTACTCGGTTTAAGGCCCCGCAGACGTCGTTGCATGCTATCCGCCGCATTTGACCGGAGTTAGTCTTAACCCTTGGCCAATGCGCCGGGCACCATGCCCT
WB-114	Bretani et al. 2020	BCC 0129	ERR3492293	H. vulgare	landrace	6	Morocco	33.633	-6.283	Passport data	no	yes	yes	yes	yes		A9	TGACGCAAAATGCGTTGTACTCGGTTTAAGGCCCCGCAGACGTCGTTGCATGCTATCCGCCGCATTTGACCGGAGTTAGTCTTAACCCTTGGCCAATGCGCCGGGCACCATGCCCT
WB-115	Bretani et al. 2020	BCC 0149	ERR3492294	H. vulgare	landrace	6	Morocco	34.433	-4.65	Passport data	no	yes	yes	yes	yes		A9	TGACGCAAAATGCGTTGTACTCGGTTTAAGGCCCCGCAGACGTCGTTGCATGCTATCCGCCGCATTTGACCGGAGTTAGTCTTAACCCTTGGCCAATGCGCCGGGCACCATGCCCT
WB-117	Bretani et al. 2020	BCC 0167	ERR3492295	H. vulgare	landrace	6	Oman	22.667	57.333	Passport data	no	yes	no	no	yes	duplicated with BCC167 (passport data) duplicated with BCC168, WB-162, WB-337, WB-350 (IBS distance)	A9	TGACGCAAAATGCGTTGTACTCGGTTTAAGGCCCCGCAGACGTCGTTGCATGCTATCCGCCGCATTTGACCGGAGTTAGTCTTAACCCTTGGCCAATGCGCCGGGCACCATGCCCT
WB-118	Bretani et al. 2020	BCC 0173	ERR3492296	H. vulgare	landrace	6	Pakistan	36.13	74.23	Passport data, coordinates adjusted	no	yes	yes	yes	yes		A9	TGACGCAAAATGCGTTGTACTCGGTTTAAGGCCCCGCAGACGTCGTTGCATGCTATCCGCCGCATTTGACCGGAGTTAGTCTTAACCCTTGGCCAATGCGCCGGGCACCATGCCCT
WB-119	Bretani et al. 2020	BCC 0190	ERR3492297	H. vulgare	landrace	2	Syria	36.833	40.072	Passport data	no	yes	yes	yes	yes	duplicated with BCC190 (passport data)	A9	TGACGCAAAATGCGTTGTACTCGGTTTAAGGCCCCGCAGACGTCGTTGCATGCTATCCGCCGCATTTGACCGGAGTTAGTCTTAACCCTTGGCCAATGCGCCGGGCACCATGCCCT
WB-120	Bretani et al. 2020	BCC 0192	ERR3492299	H. vulgare	landrace	2	Syria	36.39	38.98	Passport data, coordinates adjusted	no	yes	no	no	yes	duplicated with WB-311 (IBS distance)	B1	TAACGCAGAATTCGTTGTACTGGGCTCAAGGCCCCGAAGACGTAGTTGCGTGCTATTCGTCGCATTTGACTGGACTTCGGCATAGCCCAGTGCTAATGCGCCGATCGCCGCTCCCT
WB-121	Bretani et al. 2020	BCC 0195	ERR3492300	H. vulgare	landrace	2	Syria	33.817	36.544	Passport data	no	yes	yes	yes	yes	duplicated with BCC195 (passport data)	A9	TGACGCAAAATGCGTTGTACTCGGTTTAAGGCCCCGCAGACGTCGTTGCATGCTATCCGCCGCATTTGACCGGAGTTAGTCTTAACCCTTGGCCAATGCGCCGGGCACCATGCCCT
WB-122	Chen et al. 2022	BCC 0218	ERR9849459	H. vulgare	landrace	6	Tajikistan	39.167	70.866	According to GBIS (IPK)	no	yes	yes	yes	yes		A9	TGACGCAAAATGCGTTGTACTCGGTTTAAGGCCCCGCAGACGTCGTTGCATGCTATCCGCCGCATTTGACCGGAGTTAGTCTTAACCCTTGGCCAATGCGCCGGGCACCATGCCCT
WB-123	Bretani et al. 2020	BCC 0219	ERR3492301	H. vulgare	landrace	6	Tajikistan	38.54	68.78	Centred on Dushanbe	no	yes	yes	yes	yes	duplicated with WB-281 (IBS distance)	A9	TGACGCAAAATGCGTTGTACTCGGTTTAAGGCCCCGCAGACGTCGTTGCATGCTATCCGCCGCATTTGACCGGAGTTAGTCTTAACCCTTGGCCAATGCGCCGGGCACCATGCCCT
WB-126	Bretani et al. 2020	BCC 0427	ERR3492303	H. vulgare	landrace	2	China	30.7	112.5	From passport data location description, appoximate	no	yes	yes	yes	yes		A9	TGACGCAAAATGCGTTGTACTCGGTTTAAGGCCCCGCAGACGTCGTTGCATGCTATCCGCCGCATTTGACCGGAGTTAGTCTTAACCCTTGGCCAATGCGCCGGGCACCATGCCCT
WB-127	Bretani et al. 2020	BCC 0432	ERR3492304	H. vulgare	landrace	2	China	43.64	115.66	According to Yang (2014)	no	yes	yes	yes	yes		A9	TGACGCAAAATGCGTTGTACTCGGTTTAAGGCCCCGCAGACGTCGTTGCATGCTATCCGCCGCATTTGACCGGAGTTAGTCTTAACCCTTGGCCAATGCGCCGGGCACCATGCCCT
WB-135	Bretani et al. 2020	BCC 0526	ERR3492313	H. vulgare	landrace	6	India	28.67	77.22	According to Yang (2014), centred on New Delhi	no	yes	yes	yes	yes		A9	TGACGCAAAATGCGTTGTACTCGGTTTAAGGCCCCGCAGACGTCGTTGCATGCTATCCGCCGCATTTGACCGGAGTTAGTCTTAACCCTTGGCCAATGCGCCGGGCACCATGCCCT
WB-136	Chen et al. 2022	BCC 0527	ERR9849474	H. vulgare	landrace	6	India	28.67	77.22	According to Yang (2014), centred on New Delhi	no	no	no	no	yes		A9	TGACGCAAAATGCGTTGTACTCGGTTTAAGGCCCCGCAGACGTCGTTGCATGCTATCCGCCGCATTTGACCGGAGTTAGTCTTAACCCTTGGCCAATGCGCCGGGCACCATGCCCT
WB-153	Bretani et al. 2020	BCC 0732	ERR3492332	H. vulgare	landrace	6	Nepal	27.72	85.32	According to Yang (2014)	no	yes	yes	yes	yes		A9	TGACGCAAAATGCGTTGTACTCGGTTTAAGGCCCCGCAGACGTCGTTGCATGCTATCCGCCGCATTTGACCGGAGTTAGTCTTAACCCTTGGCCAATGCGCCGGGCACCATGCCCT
WB-154	Bretani et al. 2020	BCC 0745	ERR3492333	H. vulgare	landrace	6	Nepal	28.23	84.87	From passport data location description	no	yes	yes	yes	yes		A9	TGACGCAAAATGCGTTGTACTCGGTTTAAGGCCCCGCAGACGTCGTTGCATGCTATCCGCCGCATTTGACCGGAGTTAGTCTTAACCCTTGGCCAATGCGCCGGGCACCATGCCCT
WB-155	Bretani et al. 2020	BCC 0759	ERR3492334	H. vulgare	landrace	6	Nepal	28.84	83.78	From passport data location description	no	yes	yes	yes	yes		A9	TGACGCAAAATGCGTTGTACTCGGTTTAAGGCCCCGCAGACGTCGTTGCATGCTATCCGCCGCATTTGACCGGAGTTAGTCTTAACCCTTGGCCAATGCGCCGGGCACCATGCCCT
WB-156	Bretani et al. 2020	BCC 0766	ERR3492335	H. vulgare	landrace	6	Nepal	28.24	83.98	Passport data, coordinates adjusted	no	yes	yes	yes	yes		A9	TGACGCAAAATGCGTTGTACTCGGTTTAAGGCCCCGCAGACGTCGTTGCATGCTATCCGCCGCATTTGACCGGAGTTAGTCTTAACCCTTGGCCAATGCGCCGGGCACCATGCCCT
WB-157	Bretani et al. 2020	BCC 0768	ERR3492336	H. vulgare	landrace	6	Nepal	28.24	83.96	Passport data, coordinates adjusted	no	yes	yes	yes	yes		A9	TGACGCAAAATGCGTTGTACTCGGTTTAAGGCCCCGCAGACGTCGTTGCATGCTATCCGCCGCATTTGACCGGAGTTAGTCTTAACCCTTGGCCAATGCGCCGGGCACCATGCCCT
WB-158	Bretani et al. 2020	BCC 0776	ERR3492337	H. vulgare	landrace	6	Nepal	27.7	85.33	Passport data	no	yes	no	no	yes	duplicated with WB-354 (IBS distance)	A11	TGACGCAAAATGCGTTGTACTCGGTTTAAGGCCTCGCAGACGTCGTTGCATGCTATCCGCCGCATTTGACCGGAGTTAGTCTTAACCCTTGGCCAATGCGCCGGGCACCATGCCCT
WB-167	Bretani et al. 2020	BCC 0860	ERR3492346	H. vulgare	landrace	2	Uruguay	-34.87	-56.17	According to Yang (2014), centred on Montevideo	no	yes	yes	yes	yes		A9	TGACGCAAAATGCGTTGTACTCGGTTTAAGGCCCCGCAGACGTCGTTGCATGCTATCCGCCGCATTTGACCGGAGTTAGTCTTAACCCTTGGCCAATGCGCCGGGCACCATGCCCT
WB-200	Bretani et al. 2020	HOR7531	ERR3492373	H. vulgare	landrace	2	Poland	49.48	22.069	Passport data	no	yes	yes	yes	yes		A10	TGACGCAAAATGCGTTGTACTCGGTTTAAGGCCCCGCAGACGTCGTTGCATGCTATCCGCCGCATTTGACCGGAGTTAGTCTGAACCCTTGGCCAATGCGCCGGGCACCATGCCCT
WB-207	Bretani et al. 2020	BCC 1398	ERR3492380	H. vulgare	landrace	2	Hungary	46.4	19.9	Subnational production data	no	yes	yes	yes	yes		A9	TGACGCAAAATGCGTTGTACTCGGTTTAAGGCCCCGCAGACGTCGTTGCATGCTATCCGCCGCATTTGACCGGAGTTAGTCTTAACCCTTGGCCAATGCGCCGGGCACCATGCCCT
WB-250	Bretani et al. 2020	BCC 1453	ERR3492424	H. vulgare	landrace	6	Finland	60.17	24.93	According to Yang (2014), centred on Helsinki	no	yes	yes	yes	yes		A9	TGACGCAAAATGCGTTGTACTCGGTTTAAGGCCCCGCAGACGTCGTTGCATGCTATCCGCCGCATTTGACCGGAGTTAGTCTTAACCCTTGGCCAATGCGCCGGGCACCATGCCCT
WB-268	Bretani et al. 2020	BCC 1479	ERR3492442	H. vulgare	landrace	6	Russia	63.95	41.68	Passport data, coordinates adjusted	no	yes	yes	yes	yes		A9	TGACGCAAAATGCGTTGTACTCGGTTTAAGGCCCCGCAGACGTCGTTGCATGCTATCCGCCGCATTTGACCGGAGTTAGTCTTAACCCTTGGCCAATGCGCCGGGCACCATGCCCT
WB-269	Bretani et al. 2020	BCC 1480	ERR3492443	H. vulgare	landrace	2	Russia	63.95	41.68	Passport data, coordinates adjusted	no	yes	yes	yes	yes		A9	TGACGCAAAATGCGTTGTACTCGGTTTAAGGCCCCGCAGACGTCGTTGCATGCTATCCGCCGCATTTGACCGGAGTTAGTCTTAACCCTTGGCCAATGCGCCGGGCACCATGCCCT
WB-270	Bustos-Korts et al. 2019	BCC 1481	ERS12231561	H. vulgare	landrace		Russia	61	34		no	yes	yes	yes	no		NA	NA
WB-272	Bretani et al. 2020	BCC 1483	ERR3492445	H. vulgare	landrace	2	Russia	59.22	39.75	Passport data, coordinates adjusted	no	yes	yes	yes	yes		A9	TGACGCAAAATGCGTTGTACTCGGTTTAAGGCCCCGCAGACGTCGTTGCATGCTATCCGCCGCATTTGACCGGAGTTAGTCTTAACCCTTGGCCAATGCGCCGGGCACCATGCCCT
WB-273	Bretani et al. 2020	BCC 1484	ERR3492446	H. vulgare	landrace	6	Russia	57.767	41.5	Passport data	no	yes	yes	yes	yes		A9	TGACGCAAAATGCGTTGTACTCGGTTTAAGGCCCCGCAGACGTCGTTGCATGCTATCCGCCGCATTTGACCGGAGTTAGTCTTAACCCTTGGCCAATGCGCCGGGCACCATGCCCT
WB-275	Bretani et al. 2020	BCC 1487	ERR3492448	H. vulgare	landrace	2	Russia	37.94	58.38	Passport data	no	yes	yes	yes	yes		A12	TGACGCAAAATGCGTTGTACGCGGTTTAAGGCCCCGCAGACGTCGTTGCATGCTATCCGCCGCATTTGACCGGAGTTAGTCTTAACCCTTGGCCAATGCGCCGGGCACCATGCCCT
WB-276	Bretani et al. 2020	BCC 1490	ERR3492449	H. vulgare	landrace	6	Russia	54.57	100.57	From passport data location description, approximate	no	yes	yes	yes	yes		A9	TGACGCAAAATGCGTTGTACTCGGTTTAAGGCCCCGCAGACGTCGTTGCATGCTATCCGCCGCATTTGACCGGAGTTAGTCTTAACCCTTGGCCAATGCGCCGGGCACCATGCCCT
WB-277	Bretani et al. 2020	BCC 1491	ERR3492450	H. vulgare	landrace	6	Russia	52	40	Subnational production data	no	yes	yes	yes	yes		A9	TGACGCAAAATGCGTTGTACTCGGTTTAAGGCCCCGCAGACGTCGTTGCATGCTATCCGCCGCATTTGACCGGAGTTAGTCTTAACCCTTGGCCAATGCGCCGGGCACCATGCCCT
WB-279	Bretani et al. 2020	BCC 1497	ERR3492452	H. vulgare	landrace	2	Kyrgyzstan	42.875	74.612	Passport data	no	yes	yes	yes	yes		A9	TGACGCAAAATGCGTTGTACTCGGTTTAAGGCCCCGCAGACGTCGTTGCATGCTATCCGCCGCATTTGACCGGAGTTAGTCTTAACCCTTGGCCAATGCGCCGGGCACCATGCCCT
WB-280	Bretani et al. 2020	BCC 1498	ERR3492454	H. vulgare	landrace	6	Uzbekistan	39.654	66.96	Centred on Samarkand	no	yes	yes	yes	yes		A9	TGACGCAAAATGCGTTGTACTCGGTTTAAGGCCCCGCAGACGTCGTTGCATGCTATCCGCCGCATTTGACCGGAGTTAGTCTTAACCCTTGGCCAATGCGCCGGGCACCATGCCCT
WB-281	Bretani et al. 2020	BCC 1500	ERR3492455	H. vulgare	landrace	6	Tajikistan	38.54	68.78	Centred on Dushanbe	no	yes	no	no	yes	duplicated with WB-123 (IBS distance)	A9	TGACGCAAAATGCGTTGTACTCGGTTTAAGGCCCCGCAGACGTCGTTGCATGCTATCCGCCGCATTTGACCGGAGTTAGTCTTAACCCTTGGCCAATGCGCCGGGCACCATGCCCT
WB-282	Bretani et al. 2020	BCC 1503	ERR3492456	H. vulgare	landrace	6	Turkmenistan	37.98	12.75	Passport data	no	yes	yes	yes	yes		A9	TGACGCAAAATGCGTTGTACTCGGTTTAAGGCCCCGCAGACGTCGTTGCATGCTATCCGCCGCATTTGACCGGAGTTAGTCTTAACCCTTGGCCAATGCGCCGGGCACCATGCCCT
WB-290	Bretani et al. 2020	BCC 1561	ERR3492463	H. vulgare	landrace	6	Bulgaria	43.823	25.954	Passport data, coordinates adjusted	no	yes	yes	yes	yes	duplicated with HOR383 (passport data)	A9	TGACGCAAAATGCGTTGTACTCGGTTTAAGGCCCCGCAGACGTCGTTGCATGCTATCCGCCGCATTTGACCGGAGTTAGTCTTAACCCTTGGCCAATGCGCCGGGCACCATGCCCT
WB-291	Bretani et al. 2020	BCC 1565	ERR3492464	H. vulgare	landrace	6	Albania	42.063	20.437	Passport data, coordinates adjusted	no	yes	yes	yes	yes		A15	TGACGCAAAATGCGTTGTACTCGGTTTAAGGCCCCGCAGACGTCGTTGCATGCTATCCGCCGCATTTGACCGTAGTTAGTCTTAACCCTTGGCCAATGCGCCGGGCACCATGCCCT
WB-292	Bretani et al. 2020	BCC 1566	ERR3492465	H. vulgare	landrace	2	Greece	39.491	21.944	Passport data	no	yes	yes	yes	yes		A9	TGACGCAAAATGCGTTGTACTCGGTTTAAGGCCCCGCAGACGTCGTTGCATGCTATCCGCCGCATTTGACCGGAGTTAGTCTTAACCCTTGGCCAATGCGCCGGGCACCATGCCCT
WB-293	Bretani et al. 2020	BCC 1589	ERR3492466	H. vulgare	landrace	2	Italy	40.32	36.55	Passport data	no	yes	yes	yes	yes		A9	TGACGCAAAATGCGTTGTACTCGGTTTAAGGCCCCGCAGACGTCGTTGCATGCTATCCGCCGCATTTGACCGGAGTTAGTCTTAACCCTTGGCCAATGCGCCGGGCACCATGCCCT
WB-294	Bretani et al. 2020	HOR 2800	ERR3492467	H. vulgare	landrace	6	Iran	31.533	48.817	Passport data	no	yes	yes	yes	yes	duplicated with HOR2800 (passport data)	B1	TAACGCAGAATTCGTTGTACTGGGCTCAAGGCCCCGAAGACGTAGTTGCGTGCTATTCGTCGCATTTGACTGGACTTCGGCATAGCCCAGTGCTAATGCGCCGATCGCCGCTCCCT
WB-295	Chen et al. 2022	HOR 2828	ERR9849636	H. vulgare	landrace	2	Iran	34.58	48.82	Passport data	no	no	no	no	yes		A9	TGACGCAAAATGCGTTGTACTCGGTTTAAGGCCCCGCAGACGTCGTTGCATGCTATCCGCCGCATTTGACCGGAGTTAGTCTTAACCCTTGGCCAATGCGCCGGGCACCATGCCCT
WB-297	Bretani et al. 2020	HOR 2835	ERR3492468	H. vulgare	landrace	6	Iran	34.583	48.817	Passport data	no	yes	yes	yes	yes		A9	TGACGCAAAATGCGTTGTACTCGGTTTAAGGCCCCGCAGACGTCGTTGCATGCTATCCGCCGCATTTGACCGGAGTTAGTCTTAACCCTTGGCCAATGCGCCGGGCACCATGCCCT
WB-298	Bretani et al. 2020	HOR 4727	ERR3492469	H. vulgare	landrace	6	Türkiye	38.75	29.42	Passport data	no	yes	yes	yes	yes	duplicated with WB-502 (passport data)	A9	TGACGCAAAATGCGTTGTACTCGGTTTAAGGCCCCGCAGACGTCGTTGCATGCTATCCGCCGCATTTGACCGGAGTTAGTCTTAACCCTTGGCCAATGCGCCGGGCACCATGCCCT
WB-299	Bretani et al. 2020	HOR 7985	ERR3492470	H. vulgare	landrace	2	Türkiye	38.75	29.417	Passport data	no	yes	yes	yes	yes	duplicated with WB-300 (passport data)	C2	TGACGCAAAATTCGTTGTACTCGGTTTCATGCCCCGAAGACGTAGTTGCATGCTATCCGCCGCATTTGACCGGAGTTAGTCTTAACCCTTGGCCAATGCGCCGAGCGCTGCTGCCG
WB-300	Bretani et al. 2020	HOR 8006	ERR3492473	H. vulgare	landrace	2	Türkiye				no	yes	no	no	yes	duplicated with WB-433 (passport data?) duplicated with WB-299 (IBS distance)	C2	TGACGCAAAATTCGTTGTACTCGGTTTCATGCCCCGAAGACGTAGTTGCATGCTATCCGCCGCATTTGACCGGAGTTAGTCTTAACCCTTGGCCAATGCGCCGAGCGCTGCTGCCG
WB-301	Chen et al. 2022	HOR 8050	ERR9849642	H. vulgare	landrace	2	Türkiye	38.75	30.67	Passport data	no	no	no	no	yes		A9	TGACGCAAAATGCGTTGTACTCGGTTTAAGGCCCCGCAGACGTCGTTGCATGCTATCCGCCGCATTTGACCGGAGTTAGTCTTAACCCTTGGCCAATGCGCCGGGCACCATGCCCT
WB-302	Bretani et al. 2020	HOR 8113	ERR3492474	H. vulgare	landrace	2	Türkiye	39.44	29.98	Passport data, coordinates adjusted	no	yes	yes	no	yes	duplicated with WB-302 (passport data) duplicated with WB-031 and WB-377 (IBS distance)	A16	TGACGCAAAATGCGTTGTACTCGGTTTAAGGCCCCGCAGACGTCGTTGCAAGCTATCCGCCGCATTTGACCGGAGTTAGTCTTAACCCTTGGCCAATGCGCCGGGCACCATGCCCT
WB-302	Russell et al. 2016	HOR 8113	ERR753213	H. vulgare	landrace	2	Türkiye	39.25	29.5	As used for environmental data extraction by Russell et al. (2016)	yes	no	yes	yes	yes	duplicated with HOR7969 (IBS distance)	A16	TGACGCAAAATGCGTTGTACTCGGTTTAAGGCCCCGCAGACGTCGTTGCAAGCTATCCGCCGCATTTGACCGGAGTTAGTCTTAACCCTTGGCCAATGCGCCGGGCACCATGCCCT
WB-303	Bretani et al. 2020	HOR 8160	ERR3492475	H. vulgare	landrace	2	Türkiye	39.24	29.5	Passport data, coordinates adjusted	no	yes	yes	yes	yes		A9	TGACGCAAAATGCGTTGTACTCGGTTTAAGGCCCCGCAGACGTCGTTGCATGCTATCCGCCGCATTTGACCGGAGTTAGTCTTAACCCTTGGCCAATGCGCCGGGCACCATGCCCT
WB-304	Bretani et al. 2020	HOR 11370	ERR3492476	H. vulgare	landrace	2	Israel	31.779	35.224	Centred on Jerusalem	no	yes	yes	yes	yes		C4	TGACGCAAAATTCGTTGTACTCGGTTTCATGCCCCGAAGACGTAGTTGCATGCTATCCGCCGCATTTGACCAGAGTTAGTCTTAACCCTTGGCCAAAGCGCCGAGCGCTGCTCCCG
WB-305	Bretani et al. 2020	HOR 11371	ERR3492477	H. vulgare	landrace	2	Israel	31.779	35.224	Centred on Jerusalem	no	yes	yes	yes	yes		C4	TGACGCAAAATTCGTTGTACTCGGTTTCATGCCCCGAAGACGTAGTTGCATGCTATCCGCCGCATTTGACCAGAGTTAGTCTTAACCCTTGGCCAAAGCGCCGAGCGCTGCTCCCG
WB-307	Bretani et al. 2020	HOR 11373	ERR3492479	H. vulgare	landrace	2	Israel	31.779	35.224	Centred on Jerusalem	no	yes	yes	yes	yes		A10	TGACGCAAAATGCGTTGTACTCGGTTTAAGGCCCCGCAGACGTCGTTGCATGCTATCCGCCGCATTTGACCGGAGTTAGTCTGAACCCTTGGCCAATGCGCCGGGCACCATGCCCT
WB-308	Bretani et al. 2020	HOR 11374	ERR3492480	H. vulgare	landrace	2	Israel	31.779	35.224	Centred on Jerusalem	no	yes	yes	yes	yes		A10	TGACGCAAAATGCGTTGTACTCGGTTTAAGGCCCCGCAGACGTCGTTGCATGCTATCCGCCGCATTTGACCGGAGTTAGTCTGAACCCTTGGCCAATGCGCCGGGCACCATGCCCT
WB-309	Bretani et al. 2020	HOR 12830	ERR3492481	H. vulgare	landrace	6	Syria	36.701	38.105	Passport data	no	yes	yes	no	yes	duplicated with HOR12830 (passport data)	A9	TGACGCAAAATGCGTTGTACTCGGTTTAAGGCCCCGCAGACGTCGTTGCATGCTATCCGCCGCATTTGACCGGAGTTAGTCTTAACCCTTGGCCAATGCGCCGGGCACCATGCCCT
WB-311	Bretani et al. 2020	HOR 1962	ERR3492484	H. vulgare	landrace	6	Germany	48.5	11.4	Subnational production data	no	yes	yes	yes	yes	duplicated with WB-120 (IBS distance)	B1	TAACGCAGAATTCGTTGTACTGGGCTCAAGGCCCCGAAGACGTAGTTGCGTGCTATTCGTCGCATTTGACTGGACTTCGGCATAGCCCAGTGCTAATGCGCCGATCGCCGCTCCCT
WB-312	Bretani et al. 2020		ERR3492485	H. vulgare	landrace	2	Sweden	57.5	18.55	From passport data location description	no	yes	no	no	yes	duplicated with WB-388 (IBS distance)	A12	TGACGCAAAATGCGTTGTACGCGGTTTAAGGCCCCGCAGACGTCGTTGCATGCTATCCGCCGCATTTGACCGGAGTTAGTCTTAACCCTTGGCCAATGCGCCGGGCACCATGCCCT
WB-317	Bretani et al. 2020		ERR3492488	H. vulgare	landrace	6	Sweden	64.5	18	Centred on northern Sweden	no	yes	yes	yes	yes		A9	TGACGCAAAATGCGTTGTACTCGGTTTAAGGCCCCGCAGACGTCGTTGCATGCTATCCGCCGCATTTGACCGGAGTTAGTCTTAACCCTTGGCCAATGCGCCGGGCACCATGCCCT
WB-318	Bretani et al. 2020		ERR3492489	H. vulgare	landrace	6	Norway	58.717	5.75	From passport data location description, appoximate	no	yes	yes	yes	yes		A9	TGACGCAAAATGCGTTGTACTCGGTTTAAGGCCCCGCAGACGTCGTTGCATGCTATCCGCCGCATTTGACCGGAGTTAGTCTTAACCCTTGGCCAATGCGCCGGGCACCATGCCCT
WB-319	Bretani et al. 2020		ERR3492490	H. vulgare	landrace	6	Norway	61.261	12.323	From passport data location description	no	yes	yes	yes	yes		A9	TGACGCAAAATGCGTTGTACTCGGTTTAAGGCCCCGCAGACGTCGTTGCATGCTATCCGCCGCATTTGACCGGAGTTAGTCTTAACCCTTGGCCAATGCGCCGGGCACCATGCCCT
WB-322	Bretani et al. 2020	BCC 0033	ERR3492493	H. vulgare	landrace	6	Algeria	36.217	6.583	Passport data	no	yes	yes	yes	yes		A9	TGACGCAAAATGCGTTGTACTCGGTTTAAGGCCCCGCAGACGTCGTTGCATGCTATCCGCCGCATTTGACCGGAGTTAGTCTTAACCCTTGGCCAATGCGCCGGGCACCATGCCCT
WB-323	Bretani et al. 2020	BCC 0050	ERR3492494	H. vulgare	landrace	6	Egypt	31.05	33.833	Passport data	no	yes	yes	yes	yes		A9	TGACGCAAAATGCGTTGTACTCGGTTTAAGGCCCCGCAGACGTCGTTGCATGCTATCCGCCGCATTTGACCGGAGTTAGTCTTAACCCTTGGCCAATGCGCCGGGCACCATGCCCT
WB-324	Bretani et al. 2020	BCC 0053	ERR3492495	H. vulgare	landrace	6	Egypt	31.233	34.217	Passport data	no	yes	yes	yes	yes		A22	TGACGCAAAATGCGTTGTACTCGGTTTAAGGTCCCGCAGACGTCGTTGCATGCTATCCGCCGCATTTGACCGGAGTTAGTCTTAACCCTTGGCCAATGCGCCGGGCACCATGCCCT
WB-325	Bretani et al. 2020	BCC 0056	ERR3492496	H. vulgare	landrace	2	Egypt	31.467	26.633	Passport data	no	yes	yes	yes	yes		A10	TGACGCAAAATGCGTTGTACTCGGTTTAAGGCCCCGCAGACGTCGTTGCATGCTATCCGCCGCATTTGACCGGAGTTAGTCTGAACCCTTGGCCAATGCGCCGGGCACCATGCCCT
WB-326	Bretani et al. 2020	BCC 0057	ERR3492497	H. vulgare	landrace	6	Egypt	30.467	30.85	Passport data	no	yes	yes	yes	yes		A9	TGACGCAAAATGCGTTGTACTCGGTTTAAGGCCCCGCAGACGTCGTTGCATGCTATCCGCCGCATTTGACCGGAGTTAGTCTTAACCCTTGGCCAATGCGCCGGGCACCATGCCCT
WB-327	Bretani et al. 2020	BCC 0097	ERR3492498	H. vulgare	landrace	2	Jordan	32.317	35.933	Passport data	no	yes	yes	yes	yes		A9	TGACGCAAAATGCGTTGTACTCGGTTTAAGGCCCCGCAGACGTCGTTGCATGCTATCCGCCGCATTTGACCGGAGTTAGTCTTAACCCTTGGCCAATGCGCCGGGCACCATGCCCT
WB-328	Bretani et al. 2020	BCC 0098	ERR3492499	H. vulgare	landrace	6	Jordan	32.57	35.91	Passport data, coordinates adjusted	no	yes	yes	yes	yes		A9	TGACGCAAAATGCGTTGTACTCGGTTTAAGGCCCCGCAGACGTCGTTGCATGCTATCCGCCGCATTTGACCGGAGTTAGTCTTAACCCTTGGCCAATGCGCCGGGCACCATGCCCT
WB-329	Bretani et al. 2020	BCC 0099	ERR3492500	H. vulgare	landrace	2	Jordan	32.167	35.583	Passport data	no	yes	yes	yes	yes		C2	TGACGCAAAATTCGTTGTACTCGGTTTCATGCCCCGAAGACGTAGTTGCATGCTATCCGCCGCATTTGACCGGAGTTAGTCTTAACCCTTGGCCAATGCGCCGAGCGCTGCTGCCG
WB-330	Chen et al. 2022	BCC 0100	ERR9849672	H. vulgare	landrace	2	Jordan	32.48	35.67	Passport data, coordinates adjusted	no	no	no	no	yes		A9	TGACGCAAAATGCGTTGTACTCGGTTTAAGGCCCCGCAGACGTCGTTGCATGCTATCCGCCGCATTTGACCGGAGTTAGTCTTAACCCTTGGCCAATGCGCCGGGCACCATGCCCT
WB-331	Bretani et al. 2020	BCC 0101	ERR3492502	H. vulgare	landrace	6	Jordan	31.92	35.65	Passport data, coordinates adjusted	no	yes	yes	yes	yes	duplicated with WB-399 (IBS distance)	A9	TGACGCAAAATGCGTTGTACTCGGTTTAAGGCCCCGCAGACGTCGTTGCATGCTATCCGCCGCATTTGACCGGAGTTAGTCTTAACCCTTGGCCAATGCGCCGGGCACCATGCCCT
WB-332	Bretani et al. 2020	BCC 0102	ERR3492503	H. vulgare	landrace	2	Jordan	32.233	36.083	Passport data	no	yes	yes	yes	yes		A9	TGACGCAAAATGCGTTGTACTCGGTTTAAGGCCCCGCAGACGTCGTTGCATGCTATCCGCCGCATTTGACCGGAGTTAGTCTTAACCCTTGGCCAATGCGCCGGGCACCATGCCCT
WB-333	Bretani et al. 2020	BCC 0104	ERR3492504	H. vulgare	landrace	2	Jordan	32.06	36.41	Passport data	no	yes	yes	yes	yes		A9	TGACGCAAAATGCGTTGTACTCGGTTTAAGGCCCCGCAGACGTCGTTGCATGCTATCCGCCGCATTTGACCGGAGTTAGTCTTAACCCTTGGCCAATGCGCCGGGCACCATGCCCT
WB-334	Bretani et al. 2020	BCC 0109	ERR3492505	H. vulgare	landrace	6	Lebanon	34.3	35.83	Passport data, coordinates adjusted	no	yes	yes	yes	yes		A9	TGACGCAAAATGCGTTGTACTCGGTTTAAGGCCCCGCAGACGTCGTTGCATGCTATCCGCCGCATTTGACCGGAGTTAGTCTTAACCCTTGGCCAATGCGCCGGGCACCATGCCCT
WB-335	Bretani et al. 2020	BCC 0163	ERR3492506	H. vulgare	landrace	2	Oman	24.5	56.55	Passport data, coordinates adjusted	no	yes	no	no	yes	duplicated with WB-380 and WB-423 (IBS distance)	A9	TGACGCAAAATGCGTTGTACTCGGTTTAAGGCCCCGCAGACGTCGTTGCATGCTATCCGCCGCATTTGACCGGAGTTAGTCTTAACCCTTGGCCAATGCGCCGGGCACCATGCCCT
WB-336	Bretani et al. 2020	BCC 0164	ERR3492507	H. vulgare	landrace	2	Oman	23.11	57.29	Passport data, coordinates adjusted	no	yes	no	no	yes	duplicated with WB-338 (IBS distance)	B1	TAACGCAGAATTCGTTGTACTGGGCTCAAGGCCCCGAAGACGTAGTTGCGTGCTATTCGTCGCATTTGACTGGACTTCGGCATAGCCCAGTGCTAATGCGCCGATCGCCGCTCCCT
WB-337	Bretani et al. 2020	BCC 0165	ERR3492508	H. vulgare	landrace	6	Oman	23.52	56.33	Passport data, coordinates adjusted	no	yes	no	no	yes	duplicated with WB-117, WB-162, WB-350 (IBS distance)	A9	TGACGCAAAATGCGTTGTACTCGGTTTAAGGCCCCGCAGACGTCGTTGCATGCTATCCGCCGCATTTGACCGGAGTTAGTCTTAACCCTTGGCCAATGCGCCGGGCACCATGCCCT
WB-338	Bretani et al. 2020	BCC 0166	ERR3492509	H. vulgare	landrace	6	Oman	23.39	57.22	Passport data, coordinates adjusted	no	yes	yes	yes	yes	duplicated with WB-336 (IBS distance)	B1	TAACGCAGAATTCGTTGTACTGGGCTCAAGGCCCCGAAGACGTAGTTGCGTGCTATTCGTCGCATTTGACTGGACTTCGGCATAGCCCAGTGCTAATGCGCCGATCGCCGCTCCCT
WB-339	Bretani et al. 2020	BCC 0186	ERR3492510	H. vulgare	landrace	6	Syria	35.083	38.917	Passport data	no	yes	yes	yes	yes		A9	TGACGCAAAATGCGTTGTACTCGGTTTAAGGCCCCGCAGACGTCGTTGCATGCTATCCGCCGCATTTGACCGGAGTTAGTCTTAACCCTTGGCCAATGCGCCGGGCACCATGCCCT
WB-340	Bretani et al. 2020	BCC 0187	ERR3492512	H. vulgare	landrace	6	Syria	33.633	36.225	Passport data	no	yes	no	no	yes	duplicated with WB-341 (IBS distance)	A9	TGACGCAAAATGCGTTGTACTCGGTTTAAGGCCCCGCAGACGTCGTTGCATGCTATCCGCCGCATTTGACCGGAGTTAGTCTTAACCCTTGGCCAATGCGCCGGGCACCATGCCCT
WB-341	Bretani et al. 2020	BCC 0188	ERR3492513	H. vulgare	landrace	6	Syria	33.6	36.4	Passport data	no	yes	yes	yes	yes	duplicated with WB-340 (IBS distance)	A9	TGACGCAAAATGCGTTGTACTCGGTTTAAGGCCCCGCAGACGTCGTTGCATGCTATCCGCCGCATTTGACCGGAGTTAGTCTTAACCCTTGGCCAATGCGCCGGGCACCATGCCCT
WB-342	Bretani et al. 2020	BCC 0189	ERR3492514	H. vulgare	landrace	6	Syria	36.15	39.208	Passport data	no	yes	yes	yes	yes		A9	TGACGCAAAATGCGTTGTACTCGGTTTAAGGCCCCGCAGACGTCGTTGCATGCTATCCGCCGCATTTGACCGGAGTTAGTCTTAACCCTTGGCCAATGCGCCGGGCACCATGCCCT
WB-344	Bretani et al. 2020	BCC 0193	ERR3492516	H. vulgare	landrace	2	Syria	36.42	40.79	Passport data, coordinates adjusted	no	yes	yes	yes	yes		C2	TGACGCAAAATTCGTTGTACTCGGTTTCATGCCCCGAAGACGTAGTTGCATGCTATCCGCCGCATTTGACCGGAGTTAGTCTTAACCCTTGGCCAATGCGCCGAGCGCTGCTGCCG
WB-345	Bretani et al. 2020	BCC 0194	ERR3492517	H. vulgare	landrace	2	Syria	35.4	37.256	Passport data	no	yes	yes	yes	yes		C2	TGACGCAAAATTCGTTGTACTCGGTTTCATGCCCCGAAGACGTAGTTGCATGCTATCCGCCGCATTTGACCGGAGTTAGTCTTAACCCTTGGCCAATGCGCCGAGCGCTGCTGCCG
WB-346	Bretani et al. 2020	BCC 0196	ERR3492518	H. vulgare	landrace	2	Syria	36.15	36.817	Passport data	no	yes	yes	yes	yes		C3	TGACGCAAAATTCGTTGTACTCGGTTTCATGCCCCGAAGCCGTAGTTGCATGCTATCCGCCGCATTTGACCGGAGTTAGTCTTAACCCTTGGCCAATGCGCCGAGCGCTGCTGCCG
WB-347	Bretani et al. 2020	BCC 0198	ERR3492519	H. vulgare	landrace	2	Syria	33.117	36.342	Passport data	no	yes	yes	yes	yes		C2	TGACGCAAAATTCGTTGTACTCGGTTTCATGCCCCGAAGACGTAGTTGCATGCTATCCGCCGCATTTGACCGGAGTTAGTCTTAACCCTTGGCCAATGCGCCGAGCGCTGCTGCCG
WB-348	Bretani et al. 2020	BCC 0199	ERR3492520	H. vulgare	landrace	2	Syria	32.533	36.54	Passport data	no	yes	yes	yes	yes		C2	TGACGCAAAATTCGTTGTACTCGGTTTCATGCCCCGAAGACGTAGTTGCATGCTATCCGCCGCATTTGACCGGAGTTAGTCTTAACCCTTGGCCAATGCGCCGAGCGCTGCTGCCG
WB-350	Bretani et al. 2020	BCC 0201	ERR3492523	H. vulgare	landrace	6	Syria	34.86	39.05	Passport data, coordinates adjusted	no	yes	yes	yes	yes	duplicated with WB-117, WB-162, WB-337 (IBS distance)	A9	TGACGCAAAATGCGTTGTACTCGGTTTAAGGCCCCGCAGACGTCGTTGCATGCTATCCGCCGCATTTGACCGGAGTTAGTCTTAACCCTTGGCCAATGCGCCGGGCACCATGCCCT
WB-351	Bretani et al. 2020	BCC 0203	ERR3492524	H. vulgare	landrace	6	Syria	34.75	36.05	Passport data	no	yes	yes	yes	yes		A9	TGACGCAAAATGCGTTGTACTCGGTTTAAGGCCCCGCAGACGTCGTTGCATGCTATCCGCCGCATTTGACCGGAGTTAGTCTTAACCCTTGGCCAATGCGCCGGGCACCATGCCCT
WB-352	Bretani et al. 2020	BCC 0205	ERR3492525	H. vulgare	landrace	6	Syria	35.617	35.833	Passport data	no	yes	yes	yes	yes		A18	TGACGCAAAATGCGTTGTACTCGGTTTAAGGCCCCGCAGACGTCGTTGCATGCTATCCACCGCATTTGACCGGAGTTAGTCTTAACCCTTGGCCAATGCGCCGGGCACCATGCCCT
WB-353	Bretani et al. 2020	BCC 0209	ERR3492526	H. vulgare	landrace	2	Syria	33.833	36.511	Passport data	no	yes	yes	yes	yes		C2	TGACGCAAAATTCGTTGTACTCGGTTTCATGCCCCGAAGACGTAGTTGCATGCTATCCGCCGCATTTGACCGGAGTTAGTCTTAACCCTTGGCCAATGCGCCGAGCGCTGCTGCCG
WB-354	Bretani et al. 2020	BCC 0212	ERR3492527	H. vulgare	landrace	6	Syria	34.89	40.56	Passport data, coordinates adjusted	no	yes	yes	yes	yes	duplicated with WB-158 (IBS distance)	A11	TGACGCAAAATGCGTTGTACTCGGTTTAAGGCCTCGCAGACGTCGTTGCATGCTATCCGCCGCATTTGACCGGAGTTAGTCTTAACCCTTGGCCAATGCGCCGGGCACCATGCCCT
WB-355	Bretani et al. 2020	BCC 0214	ERR3492528	H. vulgare	landrace	6	Syria	35.617	35.831	Passport data	no	yes	yes	yes	yes		A9	TGACGCAAAATGCGTTGTACTCGGTTTAAGGCCCCGCAGACGTCGTTGCATGCTATCCGCCGCATTTGACCGGAGTTAGTCTTAACCCTTGGCCAATGCGCCGGGCACCATGCCCT
WB-356	Bretani et al. 2020	BCC 0216	ERR3492529	H. vulgare	landrace	2	Syria	34.583	38.356	Passport data	no	yes	yes	yes	yes		C2	TGACGCAAAATTCGTTGTACTCGGTTTCATGCCCCGAAGACGTAGTTGCATGCTATCCGCCGCATTTGACCGGAGTTAGTCTTAACCCTTGGCCAATGCGCCGAGCGCTGCTGCCG
WB-360	Bretani et al. 2020	HOR 4514	ERR3492533	H. vulgare	landrace	deficiens	Yemen				no	yes	yes	yes	yes		B1	TAACGCAGAATTCGTTGTACTGGGCTCAAGGCCCCGAAGACGTAGTTGCGTGCTATTCGTCGCATTTGACTGGACTTCGGCATAGCCCAGTGCTAATGCGCCGATCGCCGCTCCCT
WB-361	Bretani et al. 2020	HOR 6957	ERR3492534	H. vulgare	landrace	6	Yemen	15.348	44.206	Centred on Sana'a	no	yes	yes	yes	yes		X3	TGACGCAAAACTCGTTGTACTCGGTTTAAGGCCCCAAAGACGTAGTTGCATGCGGTCCGCCGCATTTGACCGGAGTTAGTCTTAACCCTTGGACAATGCGCCGAGCGCCGCTCCCT
WB-362	Bretani et al. 2020	HOR 6958	ERR3492535	H. vulgare	landrace	2	Yemen	15.348	44.206	Centred on Sana'a	no	yes	yes	yes	yes		C2	TGACGCAAAATTCGTTGTACTCGGTTTCATGCCCCGAAGACGTAGTTGCATGCTATCCGCCGCATTTGACCGGAGTTAGTCTTAACCCTTGGCCAATGCGCCGAGCGCTGCTGCCG
WB-363	Bretani et al. 2020	HOR 8212	ERR3492536	H. vulgare	landrace	6	Egypt	31.15	29.94	Passport data, coordinates adjusted	no	yes	yes	yes	yes		A1	TGACGCAAAATTCGTTGTACTCGGTTTAAGGCCCCGAAGACGTAGTTGCATGCTATCCGCCGCATTTGACCGGAGTTAGTCTTAACCCTTGGCCAATGCGCCGGGCACCGCTCCCT
WB-365	Bretani et al. 2020	HOR 4008	ERR3492538	H. vulgare	landrace	intermedium	China				no	yes	yes	yes	yes		A9	TGACGCAAAATGCGTTGTACTCGGTTTAAGGCCCCGCAGACGTCGTTGCATGCTATCCGCCGCATTTGACCGGAGTTAGTCTTAACCCTTGGCCAATGCGCCGGGCACCATGCCCT
WB-368	Bretani et al. 2020	HOR 1751	ERR3492539	H. vulgare	landrace	2	Afghanistan	35	71.11	Passport data, coordinates adjusted	no	yes	yes	yes	yes		A9	TGACGCAAAATGCGTTGTACTCGGTTTAAGGCCCCGCAGACGTCGTTGCATGCTATCCGCCGCATTTGACCGGAGTTAGTCTTAACCCTTGGCCAATGCGCCGGGCACCATGCCCT
WB-369	Chen et al. 2022	HOR 572	ERR9849865	H. vulgare	landrace	2	Türkiye	40.23	32.71	Passport data, coordinates adjusted	no	yes	yes	yes	yes		A9	TGACGCAAAATGCGTTGTACTCGGTTTAAGGCCCCGCAGACGTCGTTGCATGCTATCCGCCGCATTTGACCGGAGTTAGTCTTAACCCTTGGCCAATGCGCCGGGCACCATGCCCT
WB-371	Bretani et al. 2020		ERR3492542	H. vulgare	landrace	2	Libya	32.787	13.191	Centred on Tripoli	no	yes	yes	yes	yes		A9	TGACGCAAAATGCGTTGTACTCGGTTTAAGGCCCCGCAGACGTCGTTGCATGCTATCCGCCGCATTTGACCGGAGTTAGTCTTAACCCTTGGCCAATGCGCCGGGCACCATGCCCT
WB-372	Bretani et al. 2020	HOR 7939	ERR3492543	H. vulgare	landrace	2	Ethiopia	8.633	38.05	Passport data	no	yes	yes	yes	yes		B1	TAACGCAGAATTCGTTGTACTGGGCTCAAGGCCCCGAAGACGTAGTTGCGTGCTATTCGTCGCATTTGACTGGACTTCGGCATAGCCCAGTGCTAATGCGCCGATCGCCGCTCCCT
WB-373	Bretani et al. 2020	HOR 7956	ERR3492544	H. vulgare	landrace	2	Ethiopia	9.067	38.483	Passport data	no	yes	yes	yes	yes		A9	TGACGCAAAATGCGTTGTACTCGGTTTAAGGCCCCGCAGACGTCGTTGCATGCTATCCGCCGCATTTGACCGGAGTTAGTCTTAACCCTTGGCCAATGCGCCGGGCACCATGCCCT
WB-374	Bretani et al. 2020	HOR 10463	ERR3492545	H. vulgare	landrace	2	Georgia	42.916	43.011	Passport data	no	yes	yes	yes	yes		A9	TGACGCAAAATGCGTTGTACTCGGTTTAAGGCCCCGCAGACGTCGTTGCATGCTATCCGCCGCATTTGACCGGAGTTAGTCTTAACCCTTGGCCAATGCGCCGGGCACCATGCCCT
WB-375	Bretani et al. 2020	HOR 0725	ERR3492546	H. vulgare	landrace	2	Greece	37.667	22.183	Passport data	no	yes	yes	yes	yes		A9	TGACGCAAAATGCGTTGTACTCGGTTTAAGGCCCCGCAGACGTCGTTGCATGCTATCCGCCGCATTTGACCGGAGTTAGTCTTAACCCTTGGCCAATGCGCCGGGCACCATGCCCT
WB-376	Bretani et al. 2020	HOR 2833	ERR3492547	H. vulgare	landrace	2	Iran	34.583	48.817	Passport data	no	yes	yes	yes	yes		A9	TGACGCAAAATGCGTTGTACTCGGTTTAAGGCCCCGCAGACGTCGTTGCATGCTATCCGCCGCATTTGACCGGAGTTAGTCTTAACCCTTGGCCAATGCGCCGGGCACCATGCCCT
WB-377	Bretani et al. 2020	HOR 10651	ERR3492548	H. vulgare	landrace	2	Iraq	36.443	43.257	Passport data	no	yes	no	no	yes	duplicated with WB-031 and WB-302 (IBS distance)	A16	TGACGCAAAATGCGTTGTACTCGGTTTAAGGCCCCGCAGACGTCGTTGCAAGCTATCCGCCGCATTTGACCGGAGTTAGTCTTAACCCTTGGCCAATGCGCCGGGCACCATGCCCT
WB-379	Bretani et al. 2020	HOR 11123	ERR3492549	H. vulgare	landrace	2	Italy	45.83	10.46	Passport data, coordinates adjusted	no	yes	yes	yes	yes	duplicated with WB-181 (IBS distance)	A9	TGACGCAAAATGCGTTGTACTCGGTTTAAGGCCCCGCAGACGTCGTTGCATGCTATCCGCCGCATTTGACCGGAGTTAGTCTTAACCCTTGGCCAATGCGCCGGGCACCATGCCCT
WB-380	Chen et al. 2022	HOR 9880	ERR9849866	H. vulgare	landrace	2	Libya	32.691	21.908	Passport data	no	yes	yes	yes	yes	duplicated with WB-335 and WB-423 (IBS distance)	A9	TGACGCAAAATGCGTTGTACTCGGTTTAAGGCCCCGCAGACGTCGTTGCATGCTATCCGCCGCATTTGACCGGAGTTAGTCTTAACCCTTGGCCAATGCGCCGGGCACCATGCCCT
WB-382	Bretani et al. 2020	HOR 7537	ERR3492550	H. vulgare	landrace	2	Poland	49.335	22.41	Passport data	no	yes	yes	yes	yes	duplicated with WB-196 (IBS distance)	A9	TGACGCAAAATGCGTTGTACTCGGTTTAAGGCCCCGCAGACGTCGTTGCATGCTATCCGCCGCATTTGACCGGAGTTAGTCTTAACCCTTGGCCAATGCGCCGGGCACCATGCCCT
WB-383	Chen et al. 2022	HOR 8832	ERR9849724	H. vulgare	landrace	2	Poland	49.393	20.187	Passport data	no	no	no	no	yes		A9	TGACGCAAAATGCGTTGTACTCGGTTTAAGGCCCCGCAGACGTCGTTGCATGCTATCCGCCGCATTTGACCGGAGTTAGTCTTAACCCTTGGCCAATGCGCCGGGCACCATGCCCT
WB-384	Bretani et al. 2020	HOR 9450	ERR3492551	H. vulgare	landrace	2	Romania	46.781	23.083	Passport data	no	yes	yes	yes	yes		B1	TAACGCAGAATTCGTTGTACTGGGCTCAAGGCCCCGAAGACGTAGTTGCGTGCTATTCGTCGCATTTGACTGGACTTCGGCATAGCCCAGTGCTAATGCGCCGATCGCCGCTCCCT
WB-387	Chen et al. 2022	HOR 8638	ERR9849868	H. vulgare	landrace	2	Slovakia	48.97	22.43	Passport data, coordinates adjusted	no	yes	yes	yes	yes		A10	TGACGCAAAATGCGTTGTACTCGGTTTAAGGCCCCGCAGACGTCGTTGCATGCTATCCGCCGCATTTGACCGGAGTTAGTCTGAACCCTTGGCCAATGCGCCGGGCACCATGCCCT
WB-388	Chen et al. 2022	HOR 1178	ERR9849869	H. vulgare	landrace	2	Türkiye	40.367	29.167	Passport data	no	yes	yes	yes	yes	duplicated with WB-312 (IBS distance)	A12	TGACGCAAAATGCGTTGTACGCGGTTTAAGGCCCCGCAGACGTCGTTGCATGCTATCCGCCGCATTTGACCGGAGTTAGTCTTAACCCTTGGCCAATGCGCCGGGCACCATGCCCT
WB-389	Chen et al. 2022	HOR 1260	ERR9849870	H. vulgare	landrace	2	Syria	36.45	37.517	Passport data, country altered	no	yes	yes	yes	yes		A13	TGACGCAAAATGCGATGTACTCGGTTTAAGGCCCCGCAGACGTCGTTGCATGCTATCCGCCGCATTTGACCGGAGTTAGTCTTAACCCTTGGCCAATGCGCCGGGCACCATGCCCT
WB-390	Chen et al. 2022	HOR 1415	ERR9849871	H. vulgare	landrace	2	Syria	36.45	37.517	Passport data, country altered	no	yes	yes	yes	yes		A9	TGACGCAAAATGCGTTGTACTCGGTTTAAGGCCCCGCAGACGTCGTTGCATGCTATCCGCCGCATTTGACCGGAGTTAGTCTTAACCCTTGGCCAATGCGCCGGGCACCATGCCCT
WB-391	Chen et al. 2022	HOR 1740	ERR9849872	H. vulgare	landrace	2	Türkiye	39.89	28.79	Passport data, coordinates adjusted	no	no	no	no	yes		A13	TGACGCAAAATGCGATGTACTCGGTTTAAGGCCCCGCAGACGTCGTTGCATGCTATCCGCCGCATTTGACCGGAGTTAGTCTTAACCCTTGGCCAATGCGCCGGGCACCATGCCCT
WB-392	Chen et al. 2022	HOR 8158	ERR9849873	H. vulgare	landrace	2	Türkiye	39.417	29.983	Passport data	no	no	no	no	yes		A9	TGACGCAAAATGCGTTGTACTCGGTTTAAGGCCCCGCAGACGTCGTTGCATGCTATCCGCCGCATTTGACCGGAGTTAGTCTTAACCCTTGGCCAATGCGCCGGGCACCATGCCCT
WB-393	Bretani et al. 2020	HOR 4017	ERR3492553	H. vulgare	landrace	2	Bosnia and Herzegovina	44.05	17.46	According to GBIS (IPK)	no	yes	yes	yes	yes		A9	TGACGCAAAATGCGTTGTACTCGGTTTAAGGCCCCGCAGACGTCGTTGCATGCTATCCGCCGCATTTGACCGGAGTTAGTCTTAACCCTTGGCCAATGCGCCGGGCACCATGCCCT
WB-394	Chen et al. 2022	HOR 1522	ERR9849874	H. vulgare	landrace	6	Afghanistan	31.617	65.717	Passport data	no	yes	yes	yes	yes		A9	TGACGCAAAATGCGTTGTACTCGGTTTAAGGCCCCGCAGACGTCGTTGCATGCTATCCGCCGCATTTGACCGGAGTTAGTCTTAACCCTTGGCCAATGCGCCGGGCACCATGCCCT
WB-395	Chen et al. 2022	HOR 1838	ERR9849875	H. vulgare	landrace	6	Afghanistan	35.86	71.79	Passport data, coordinates adjusted	no	yes	yes	yes	yes		A9	TGACGCAAAATGCGTTGTACTCGGTTTAAGGCCCCGCAGACGTCGTTGCATGCTATCCGCCGCATTTGACCGGAGTTAGTCTTAACCCTTGGCCAATGCGCCGGGCACCATGCCCT
WB-397	Chen et al. 2022	HOR 3961	ERR9849877	H. vulgare	landrace	6	Austria	47.35	13.21	Passport data, coordinates adjusted	no	yes	yes	yes	yes		A9	TGACGCAAAATGCGTTGTACTCGGTTTAAGGCCCCGCAGACGTCGTTGCATGCTATCCGCCGCATTTGACCGGAGTTAGTCTTAACCCTTGGCCAATGCGCCGGGCACCATGCCCT
WB-398	Bretani et al. 2020	HOR 0386	ERR3492554	H. vulgare	landrace	6	Bulgaria	42.134	24.953	Passport data	no	yes	yes	yes	yes		A9	TGACGCAAAATGCGTTGTACTCGGTTTAAGGCCCCGCAGACGTCGTTGCATGCTATCCGCCGCATTTGACCGGAGTTAGTCTTAACCCTTGGCCAATGCGCCGGGCACCATGCCCT
WB-399	Bretani et al. 2020	HOR 0819	ERR3492555	H. vulgare	landrace	6	Egypt	26.918	31.33	Passport data	no	yes	no	no	yes	duplicated with WB-331 (IBS distance)	A9	TGACGCAAAATGCGTTGTACTCGGTTTAAGGCCCCGCAGACGTCGTTGCATGCTATCCGCCGCATTTGACCGGAGTTAGTCTTAACCCTTGGCCAATGCGCCGGGCACCATGCCCT
WB-400	Bretani et al. 2020	HOR 5428	ERR3492558	H. vulgare	landrace	6	Ethiopia	9.583	41.867	Passport data	no	yes	yes	yes	yes		B1	TAACGCAGAATTCGTTGTACTGGGCTCAAGGCCCCGAAGACGTAGTTGCGTGCTATTCGTCGCATTTGACTGGACTTCGGCATAGCCCAGTGCTAATGCGCCGATCGCCGCTCCCT
WB-401	Bretani et al. 2020	HOR 5939	ERR3492559	H. vulgare	landrace	6	Ethiopia	8.533	34.8	Passport data	no	yes	yes	yes	yes		B1	TAACGCAGAATTCGTTGTACTGGGCTCAAGGCCCCGAAGACGTAGTTGCGTGCTATTCGTCGCATTTGACTGGACTTCGGCATAGCCCAGTGCTAATGCGCCGATCGCCGCTCCCT
WB-402	Bretani et al. 2020	HOR 10307	ERR3492560	H. vulgare	landrace	6	Ethiopia	7.1	38.75	Passport data, coordinates adjusted	no	yes	yes	yes	yes		A9	TGACGCAAAATGCGTTGTACTCGGTTTAAGGCCCCGCAGACGTCGTTGCATGCTATCCGCCGCATTTGACCGGAGTTAGTCTTAACCCTTGGCCAATGCGCCGGGCACCATGCCCT
WB-403	Bretani et al. 2020	HOR 10058	ERR3492561	H. vulgare	landrace	6	France	45.432	6.557	Passport data	no	yes	yes	yes	yes		A9	TGACGCAAAATGCGTTGTACTCGGTTTAAGGCCCCGCAGACGTCGTTGCATGCTATCCGCCGCATTTGACCGGAGTTAGTCTTAACCCTTGGCCAATGCGCCGGGCACCATGCCCT
WB-404	Bretani et al. 2020	HOR 9614	ERR3492562	H. vulgare	landrace	6	Georgia	43.046	42.73	Passport data	no	yes	yes	yes	yes		A9	TGACGCAAAATGCGTTGTACTCGGTTTAAGGCCCCGCAGACGTCGTTGCATGCTATCCGCCGCATTTGACCGGAGTTAGTCTTAACCCTTGGCCAATGCGCCGGGCACCATGCCCT
WB-405	Bretani et al. 2020	HOR 0771	ERR3492563	H. vulgare	landrace	6	Greece	39.074	21.824	Passport data	no	yes	yes	yes	yes		A9	TGACGCAAAATGCGTTGTACTCGGTTTAAGGCCCCGCAGACGTCGTTGCATGCTATCCGCCGCATTTGACCGGAGTTAGTCTTAACCCTTGGCCAATGCGCCGGGCACCATGCCCT
WB-407	Chen et al. 2022	HOR 1860	ERR9849878	H. vulgare	landrace	6	Greece	35.24	23.68	Passport data, coordinates adjusted	no	yes	yes	yes	yes		A9	TGACGCAAAATGCGTTGTACTCGGTTTAAGGCCCCGCAGACGTCGTTGCATGCTATCCGCCGCATTTGACCGGAGTTAGTCTTAACCCTTGGCCAATGCGCCGGGCACCATGCCCT
WB-408	Chen et al. 2022	HOR 6954	ERR9849879	H. vulgare	landrace	6	Greece	37.31	22.43	Passport data, coordinates adjusted	no	yes	yes	yes	yes		A9	TGACGCAAAATGCGTTGTACTCGGTTTAAGGCCCCGCAGACGTCGTTGCATGCTATCCGCCGCATTTGACCGGAGTTAGTCTTAACCCTTGGCCAATGCGCCGGGCACCATGCCCT
WB-411	Chen et al. 2022	HOR 4261	ERR9849881	H. vulgare	landrace	6	Iran	31.533	48.817	Passport data	no	yes	yes	yes	yes		B1	TAACGCAGAATTCGTTGTACTGGGCTCAAGGCCCCGAAGACGTAGTTGCGTGCTATTCGTCGCATTTGACTGGACTTCGGCATAGCCCAGTGCTAATGCGCCGATCGCCGCTCCCT
WB-412	Chen et al. 2022	HOR 4262	ERR9849882	H. vulgare	landrace	6	Iran	30.517	49.833	Passport data	no	yes	yes	yes	yes		B1	TAACGCAGAATTCGTTGTACTGGGCTCAAGGCCCCGAAGACGTAGTTGCGTGCTATTCGTCGCATTTGACTGGACTTCGGCATAGCCCAGTGCTAATGCGCCGATCGCCGCTCCCT
WB-413	Chen et al. 2022	HOR 4264	ERR9849883	H. vulgare	landrace	6	Iran	32.08	48.7	Passport data, coordinates adjusted	no	yes	yes	yes	yes		B1	TAACGCAGAATTCGTTGTACTGGGCTCAAGGCCCCGAAGACGTAGTTGCGTGCTATTCGTCGCATTTGACTGGACTTCGGCATAGCCCAGTGCTAATGCGCCGATCGCCGCTCCCT
WB-414	Chen et al. 2022	HOR 4265	ERR9849884	H. vulgare	landrace	6	Iran	39.667	44.75	Passport data	no	yes	yes	yes	yes		B1	TAACGCAGAATTCGTTGTACTGGGCTCAAGGCCCCGAAGACGTAGTTGCGTGCTATTCGTCGCATTTGACTGGACTTCGGCATAGCCCAGTGCTAATGCGCCGATCGCCGCTCCCT
WB-415	Chen et al. 2022	HOR 10477	ERR9849885	H. vulgare	landrace	6	Iraq	36.25	43.8	Passport data, coordinates adjusted	no	yes	no	no	yes	duplicated with WB-418 (IBS distance)	B2	TAACGCAGAATTCGTTGTACTGGGCTCAAGGCCCCGAAGACGTAGTTGCGTGCTATTCGTCGCATTTGACTGGACTTCGGCATAGCCCAGTGCTAATGCGCCAATCGCCGCTCCCT
WB-416	Chen et al. 2022	HOR 10482	ERR9849886	H. vulgare	landrace	6	Iraq	36.443	43.257	Passport data	no	yes	yes	yes	yes		A9	TGACGCAAAATGCGTTGTACTCGGTTTAAGGCCCCGCAGACGTCGTTGCATGCTATCCGCCGCATTTGACCGGAGTTAGTCTTAACCCTTGGCCAATGCGCCGGGCACCATGCCCT
WB-417	Chen et al. 2022	HOR 10607	ERR9849887	H. vulgare	landrace	6	Iraq	36.166	43.257	Passport data	no	yes	no	no	yes	duplicated with WB-419 (IBS distance)	B1	TAACGCAGAATTCGTTGTACTGGGCTCAAGGCCCCGAAGACGTAGTTGCGTGCTATTCGTCGCATTTGACTGGACTTCGGCATAGCCCAGTGCTAATGCGCCGATCGCCGCTCCCT
WB-418	Chen et al. 2022	HOR 10619	ERR9849888	H. vulgare	landrace	6	Iraq	34.36	41.97	Passport data, coordinates adjusted	no	yes	yes	yes	yes	duplicated with WB-415 (IBS distance)	B2	TAACGCAGAATTCGTTGTACTGGGCTCAAGGCCCCGAAGACGTAGTTGCGTGCTATTCGTCGCATTTGACTGGACTTCGGCATAGCCCAGTGCTAATGCGCCAATCGCCGCTCCCT
WB-419	Chen et al. 2022	HOR 10768	ERR9849889	H. vulgare	landrace	6	Iraq	33.643	42.821	Passport data	no	yes	yes	yes	yes	duplicated with WB-417 (IBS distance)	B1	TAACGCAGAATTCGTTGTACTGGGCTCAAGGCCCCGAAGACGTAGTTGCGTGCTATTCGTCGCATTTGACTGGACTTCGGCATAGCCCAGTGCTAATGCGCCGATCGCCGCTCCCT
WB-420	Chen et al. 2022	HOR 2002	ERR9849890	H. vulgare	landrace	6	Italy	38.338	16.306	Passport data	no	yes	yes	yes	yes		A9	TGACGCAAAATGCGTTGTACTCGGTTTAAGGCCCCGCAGACGTCGTTGCATGCTATCCGCCGCATTTGACCGGAGTTAGTCTTAACCCTTGGCCAATGCGCCGGGCACCATGCCCT
WB-422	Bretani et al. 2020	HOR 9882	ERR3492566	H. vulgare	landrace	6	Libya	26.335	17.228	Passport data, coordinates adjusted	no	yes	yes	yes	yes		A9	TGACGCAAAATGCGTTGTACTCGGTTTAAGGCCCCGCAGACGTCGTTGCATGCTATCCGCCGCATTTGACCGGAGTTAGTCTTAACCCTTGGCCAATGCGCCGGGCACCATGCCCT
WB-423	Chen et al. 2022	HOR 9883	ERR9849893	H. vulgare	landrace	2	Libya	31.97	21.58	Passport data, coordinates adjusted	no	yes	no	no	yes	duplicated with WB-335 and WB-380 (IBS distance)	A9	TGACGCAAAATGCGTTGTACTCGGTTTAAGGCCCCGCAGACGTCGTTGCATGCTATCCGCCGCATTTGACCGGAGTTAGTCTTAACCCTTGGCCAATGCGCCGGGCACCATGCCCT
WB-424	Bretani et al. 2020	HOR 9842	ERR3492567	H. vulgare	landrace	6	Libya	32.767	22.25	Passport data	no	yes	yes	yes	yes		A9	TGACGCAAAATGCGTTGTACTCGGTTTAAGGCCCCGCAGACGTCGTTGCATGCTATCCGCCGCATTTGACCGGAGTTAGTCTTAACCCTTGGCCAATGCGCCGGGCACCATGCCCT
WB-425	Chen et al. 2022	HOR 10170	ERR9849895	H. vulgare	landrace	6	Libya	32.487	20.834	Passport data, coordinates adjusted	no	yes	yes	yes	yes		A9	TGACGCAAAATGCGTTGTACTCGGTTTAAGGCCCCGCAGACGTCGTTGCATGCTATCCGCCGCATTTGACCGGAGTTAGTCTTAACCCTTGGCCAATGCGCCGGGCACCATGCCCT
WB-426	Bretani et al. 2020	HOR 1943	ERR3492568	H. vulgare	landrace	2	Greece	6.2	38.7	Passport data	no	yes	yes	yes	yes		A9	TGACGCAAAATGCGTTGTACTCGGTTTAAGGCCCCGCAGACGTCGTTGCATGCTATCCGCCGCATTTGACCGGAGTTAGTCTTAACCCTTGGCCAATGCGCCGGGCACCATGCCCT
WB-427	Bretani et al. 2020	HOR 10136	ERR3492569	H. vulgare	landrace	6	Libya	27.568	14.501	Passport data	no	yes	yes	yes	yes		A9	TGACGCAAAATGCGTTGTACTCGGTTTAAGGCCCCGCAGACGTCGTTGCATGCTATCCGCCGCATTTGACCGGAGTTAGTCTTAACCCTTGGCCAATGCGCCGGGCACCATGCCCT
WB-428	Bretani et al. 2020	HOR 10105	ERR3492570	H. vulgare	landrace	6	Libya	27.533	14.157	Passport data	no	yes	yes	yes	yes		A1	TGACGCAAAATTCGTTGTACTCGGTTTAAGGCCCCGAAGACGTAGTTGCATGCTATCCGCCGCATTTGACCGGAGTTAGTCTTAACCCTTGGCCAATGCGCCGGGCACCGCTCCCT
WB-429	Chen et al. 2022	HOR 10111	ERR9849898	H. vulgare	landrace	6	Libya	26.167	15.117	Passport data	no	yes	yes	yes	yes		A1	TGACGCAAAATTCGTTGTACTCGGTTTAAGGCCCCGAAGACGTAGTTGCATGCTATCCGCCGCATTTGACCGGAGTTAGTCTTAACCCTTGGCCAATGCGCCGGGCACCGCTCCCT
WB-431	Chen et al. 2022	HOR 10279	ERR9849899	H. vulgare	landrace	6	Libya	27.57	14.183	Passport data, coordinates adjusted	no	yes	yes	yes	yes		A1	TGACGCAAAATTCGTTGTACTCGGTTTAAGGCCCCGAAGACGTAGTTGCATGCTATCCGCCGCATTTGACCGGAGTTAGTCTTAACCCTTGGCCAATGCGCCGGGCACCGCTCCCT
WB-432	Chen et al. 2022	HOR 10112	ERR9849900	H. vulgare	landrace	6	Libya	26.65	13.7	Passport data, coordinates adjusted	no	yes	yes	yes	yes		A9	TGACGCAAAATGCGTTGTACTCGGTTTAAGGCCCCGCAGACGTCGTTGCATGCTATCCGCCGCATTTGACCGGAGTTAGTCTTAACCCTTGGCCAATGCGCCGGGCACCATGCCCT
WB-433	Chen et al. 2022	HOR 8006	ERR9849901	H. vulgare	landrace	2	Türkiye	38.75	29.417	According to Yang (2014)	no	yes	yes	yes	yes	duplicated with WB-300 (passport data?)	A9	TGACGCAAAATGCGTTGTACTCGGTTTAAGGCCCCGCAGACGTCGTTGCATGCTATCCGCCGCATTTGACCGGAGTTAGTCTTAACCCTTGGCCAATGCGCCGGGCACCATGCCCT
WB-434	Chen et al. 2022	HOR 10138	ERR9849902	H. vulgare	landrace	6	Libya	24.964	10.168	Passport data	no	yes	yes	yes	yes		A9	TGACGCAAAATGCGTTGTACTCGGTTTAAGGCCCCGCAGACGTCGTTGCATGCTATCCGCCGCATTTGACCGGAGTTAGTCTTAACCCTTGGCCAATGCGCCGGGCACCATGCCCT
WB-435	Chen et al. 2022	HOR 10283	ERR9849903	H. vulgare	landrace	6	Libya	24.964	10.168	Passport data	no	yes	yes	yes	yes		A9	TGACGCAAAATGCGTTGTACTCGGTTTAAGGCCCCGCAGACGTCGTTGCATGCTATCCGCCGCATTTGACCGGAGTTAGTCTTAACCCTTGGCCAATGCGCCGGGCACCATGCCCT
WB-436	Chen et al. 2022	HOR 10110	ERR9849904	H. vulgare	landrace	6	Libya	26.15	14.717	Passport data, coordinates adjusted	no	yes	yes	yes	yes		A1	TGACGCAAAATTCGTTGTACTCGGTTTAAGGCCCCGAAGACGTAGTTGCATGCTATCCGCCGCATTTGACCGGAGTTAGTCTTAACCCTTGGCCAATGCGCCGGGCACCGCTCCCT
WB-437	Chen et al. 2022	HOR 9834	ERR9849905	H. vulgare	landrace	6	Libya	27.271	14.904	Passport data, coordinates adjusted	no	yes	yes	yes	yes		A1	TGACGCAAAATTCGTTGTACTCGGTTTAAGGCCCCGAAGACGTAGTTGCATGCTATCCGCCGCATTTGACCGGAGTTAGTCTTAACCCTTGGCCAATGCGCCGGGCACCGCTCCCT
WB-438	Chen et al. 2022	HOR 10116	ERR9849906	H. vulgare	landrace	6	Libya	24.262	14.56	Passport data, coordinates adjusted	no	yes	yes	yes	yes		A9	TGACGCAAAATGCGTTGTACTCGGTTTAAGGCCCCGCAGACGTCGTTGCATGCTATCCGCCGCATTTGACCGGAGTTAGTCTTAACCCTTGGCCAATGCGCCGGGCACCATGCCCT
WB-439	Chen et al. 2022	HOR 10134	ERR9849907	H. vulgare	landrace	6	Libya	30.133	9.5	Passport data	no	yes	yes	yes	yes		A9	TGACGCAAAATGCGTTGTACTCGGTTTAAGGCCCCGCAGACGTCGTTGCATGCTATCCGCCGCATTTGACCGGAGTTAGTCTTAACCCTTGGCCAATGCGCCGGGCACCATGCCCT
WB-440	Chen et al. 2022	HOR 10126	ERR9849908	H. vulgare	landrace	6	Libya	31.774	11.544	Passport data	no	yes	yes	yes	yes		A9	TGACGCAAAATGCGTTGTACTCGGTTTAAGGCCCCGCAGACGTCGTTGCATGCTATCCGCCGCATTTGACCGGAGTTAGTCTTAACCCTTGGCCAATGCGCCGGGCACCATGCCCT
WB-442	Chen et al. 2022	HOR 1159	ERR9849910	H. vulgare	landrace	6	Greece	37.62	22.37	According to GBIS (IPK)	no	yes	yes	yes	yes		A9	TGACGCAAAATGCGTTGTACTCGGTTTAAGGCCCCGCAGACGTCGTTGCATGCTATCCGCCGCATTTGACCGGAGTTAGTCTTAACCCTTGGCCAATGCGCCGGGCACCATGCCCT
WB-443	Chen et al. 2022	HOR 13436	ERR9849911	H. vulgare	landrace	6	Morocco	30.56	-7.84	Passport data, coordinates adjusted	no	yes	yes	yes	yes		A9	TGACGCAAAATGCGTTGTACTCGGTTTAAGGCCCCGCAGACGTCGTTGCATGCTATCCGCCGCATTTGACCGGAGTTAGTCTTAACCCTTGGCCAATGCGCCGGGCACCATGCCCT
WB-444	Chen et al. 2022	HOR 1379	ERR9849912	H. vulgare	landrace	6	Greece	35.363	23.631	According to GBIS (IPK)	no	yes	yes	yes	yes		A9	TGACGCAAAATGCGTTGTACTCGGTTTAAGGCCCCGCAGACGTCGTTGCATGCTATCCGCCGCATTTGACCGGAGTTAGTCTTAACCCTTGGCCAATGCGCCGGGCACCATGCCCT
WB-445	Chen et al. 2022	HOR 3700	ERR9849913	H. vulgare	landrace	6	Romania	45.943	24.967	Passport data	no	yes	yes	yes	yes		A9	TGACGCAAAATGCGTTGTACTCGGTTTAAGGCCCCGCAGACGTCGTTGCATGCTATCCGCCGCATTTGACCGGAGTTAGTCTTAACCCTTGGCCAATGCGCCGGGCACCATGCCCT
WB-446	Bretani et al. 2020	BCC 1576	ERR3492573	H. vulgare	landrace	6	Spain	29.132	-13.482	Passport data, coordinates adjusted	no	yes	yes	yes	yes		A9	TGACGCAAAATGCGTTGTACTCGGTTTAAGGCCCCGCAGACGTCGTTGCATGCTATCCGCCGCATTTGACCGGAGTTAGTCTTAACCCTTGGCCAATGCGCCGGGCACCATGCCCT
WB-447	Bretani et al. 2020	HOR 4072	ERR3492574	H. vulgare	landrace	6	Spain	28.477	-16.426	Passport data, coordinates adjusted	no	yes	yes	yes	yes		A9	TGACGCAAAATGCGTTGTACTCGGTTTAAGGCCCCGCAGACGTCGTTGCATGCTATCCGCCGCATTTGACCGGAGTTAGTCTTAACCCTTGGCCAATGCGCCGGGCACCATGCCCT
WB-448	Bretani et al. 2020	HOR 13887	ERR3492575	H. vulgare	landrace	6	Spain	41.65	-0.843	Passport data, coordinates adjusted	no	yes	yes	yes	yes		A9	TGACGCAAAATGCGTTGTACTCGGTTTAAGGCCCCGCAGACGTCGTTGCATGCTATCCGCCGCATTTGACCGGAGTTAGTCTTAACCCTTGGCCAATGCGCCGGGCACCATGCCCT
WB-449	Bretani et al. 2020	HOR 13932	ERR3492576	H. vulgare	landrace	6	Spain	28.483	-16.341	Passport data, coordinates adjusted	no	yes	yes	yes	yes		A11	TGACGCAAAATGCGTTGTACTCGGTTTAAGGCCTCGCAGACGTCGTTGCATGCTATCCGCCGCATTTGACCGGAGTTAGTCTTAACCCTTGGCCAATGCGCCGGGCACCATGCCCT
WB-450	Bretani et al. 2020	HOR 13928	ERR3492578	H. vulgare	landrace	6	Spain	28.462	-14.041	Passport data, coordinates adjusted	no	yes	yes	yes	yes		A9	TGACGCAAAATGCGTTGTACTCGGTTTAAGGCCCCGCAGACGTCGTTGCATGCTATCCGCCGCATTTGACCGGAGTTAGTCTTAACCCTTGGCCAATGCGCCGGGCACCATGCCCT
WB-451	Bretani et al. 2020	HOR 0420	ERR3492579	H. vulgare	landrace	6	Türkiye	38.313	30.123	Passport data, coordinates adjusted	no	yes	yes	yes	yes		A9	TGACGCAAAATGCGTTGTACTCGGTTTAAGGCCCCGCAGACGTCGTTGCATGCTATCCGCCGCATTTGACCGGAGTTAGTCTTAACCCTTGGCCAATGCGCCGGGCACCATGCCCT
WB-452	Bretani et al. 2020	HOR 0435	ERR3492580	H. vulgare	landrace	6	Türkiye	41.25	32.683	Passport data	no	yes	yes	yes	yes		A9	TGACGCAAAATGCGTTGTACTCGGTTTAAGGCCCCGCAGACGTCGTTGCATGCTATCCGCCGCATTTGACCGGAGTTAGTCTTAACCCTTGGCCAATGCGCCGGGCACCATGCCCT
WB-453	Bretani et al. 2020	HOR 0449	ERR3492581	H. vulgare	landrace	6	Türkiye	41.001	28.919	Passport data	no	yes	yes	yes	yes		A9	TGACGCAAAATGCGTTGTACTCGGTTTAAGGCCCCGCAGACGTCGTTGCATGCTATCCGCCGCATTTGACCGGAGTTAGTCTTAACCCTTGGCCAATGCGCCGGGCACCATGCCCT
WB-454	Bretani et al. 2020	HOR 0452	ERR3492582	H. vulgare	landrace	6	Türkiye	40.827	30.808	Passport data	no	yes	yes	yes	yes		A9	TGACGCAAAATGCGTTGTACTCGGTTTAAGGCCCCGCAGACGTCGTTGCATGCTATCCGCCGCATTTGACCGGAGTTAGTCTTAACCCTTGGCCAATGCGCCGGGCACCATGCCCT
WB-455	Bretani et al. 2020	HOR 0544	ERR3492583	H. vulgare	landrace	6	Türkiye	41.667	26.567	Passport data	no	yes	yes	yes	yes		A9	TGACGCAAAATGCGTTGTACTCGGTTTAAGGCCCCGCAGACGTCGTTGCATGCTATCCGCCGCATTTGACCGGAGTTAGTCTTAACCCTTGGCCAATGCGCCGGGCACCATGCCCT
WB-456	Bretani et al. 2020	HOR 0889	ERR3492584	H. vulgare	landrace	6	Türkiye	37.883	30.8	Passport data	no	yes	yes	yes	yes		A9	TGACGCAAAATGCGTTGTACTCGGTTTAAGGCCCCGCAGACGTCGTTGCATGCTATCCGCCGCATTTGACCGGAGTTAGTCTTAACCCTTGGCCAATGCGCCGGGCACCATGCCCT
WB-457	Bretani et al. 2020	HOR 0194	ERR3492585	H. vulgare	landrace	6	Ukraine	45.197	34.147	Passport data, coordinates adjusted	no	yes	yes	yes	yes		A9	TGACGCAAAATGCGTTGTACTCGGTTTAAGGCCCCGCAGACGTCGTTGCATGCTATCCGCCGCATTTGACCGGAGTTAGTCTTAACCCTTGGCCAATGCGCCGGGCACCATGCCCT
WB-458	Bretani et al. 2020	HOR 1466	ERR3492586	H. vulgare	landrace	6	Türkiye	38.423	27.25	Passport data, coordinates adjusted	no	yes	yes	yes	yes		A9	TGACGCAAAATGCGTTGTACTCGGTTTAAGGCCCCGCAGACGTCGTTGCATGCTATCCGCCGCATTTGACCGGAGTTAGTCTTAACCCTTGGCCAATGCGCCGGGCACCATGCCCT
WB-459	Bretani et al. 2020	HOR 0751	ERR3492587	H. vulgare	landrace	6	Serbia	42.198	20.714	Passport data, coordinates adjusted	no	yes	yes	yes	yes		A9	TGACGCAAAATGCGTTGTACTCGGTTTAAGGCCCCGCAGACGTCGTTGCATGCTATCCGCCGCATTTGACCGGAGTTAGTCTTAACCCTTGGCCAATGCGCCGGGCACCATGCCCT
WB-460	Bretani et al. 2020	HOR 5895	ERR3492589	H. vulgare	landrace	deficiens	Ethiopia				no	yes	yes	yes	yes		B1	TAACGCAGAATTCGTTGTACTGGGCTCAAGGCCCCGAAGACGTAGTTGCGTGCTATTCGTCGCATTTGACTGGACTTCGGCATAGCCCAGTGCTAATGCGCCGATCGCCGCTCCCT
WB-462	Bretani et al. 2020	HOR 10334	ERR3492591	H. vulgare	landrace	deficiens	Ethiopia	8.65	39.07	Passport data	no	yes	yes	yes	yes		B1	TAACGCAGAATTCGTTGTACTGGGCTCAAGGCCCCGAAGACGTAGTTGCGTGCTATTCGTCGCATTTGACTGGACTTCGGCATAGCCCAGTGCTAATGCGCCGATCGCCGCTCCCT
WB-463	Bretani et al. 2020	HOR 6514	ERR3492592	H. vulgare	landrace		Ethiopia				no	yes	yes	yes	yes		B1	TAACGCAGAATTCGTTGTACTGGGCTCAAGGCCCCGAAGACGTAGTTGCGTGCTATTCGTCGCATTTGACTGGACTTCGGCATAGCCCAGTGCTAATGCGCCGATCGCCGCTCCCT
WB-464	Bretani et al. 2020	HOR 10958	ERR3492593	H. vulgare	landrace	2	Algeria	28	3	Passport data	no	yes	yes	yes	yes		A1	TGACGCAAAATTCGTTGTACTCGGTTTAAGGCCCCGAAGACGTAGTTGCATGCTATCCGCCGCATTTGACCGGAGTTAGTCTTAACCCTTGGCCAATGCGCCGGGCACCGCTCCCT
WB-465	Bretani et al. 2020	HOR 5918	ERR3492594	H. vulgare	landrace	2	Ethiopia	9.217	41.1	Passport data	no	yes	yes	yes	yes		B1	TAACGCAGAATTCGTTGTACTGGGCTCAAGGCCCCGAAGACGTAGTTGCGTGCTATTCGTCGCATTTGACTGGACTTCGGCATAGCCCAGTGCTAATGCGCCGATCGCCGCTCCCT
WB-466	Bretani et al. 2020	HOR 5929	ERR3492595	H. vulgare	landrace	2	Ethiopia	5.783	36.567	Passport data	no	yes	yes	yes	yes		A9	TGACGCAAAATGCGTTGTACTCGGTTTAAGGCCCCGCAGACGTCGTTGCATGCTATCCGCCGCATTTGACCGGAGTTAGTCTTAACCCTTGGCCAATGCGCCGGGCACCATGCCCT
WB-467	Bretani et al. 2020	HOR 11435	ERR3492596	H. vulgare	landrace	2	Ethiopia	9.667	39.533	Passport data	no	yes	yes	yes	yes		A9	TGACGCAAAATGCGTTGTACTCGGTTTAAGGCCCCGCAGACGTCGTTGCATGCTATCCGCCGCATTTGACCGGAGTTAGTCTTAACCCTTGGCCAATGCGCCGGGCACCATGCCCT
WB-468	Bretani et al. 2020	HOR 10484	ERR3492597	H. vulgare	landrace	2	Iraq	33.316	44.392	Passport data	no	yes	yes	yes	yes		A9	TGACGCAAAATGCGTTGTACTCGGTTTAAGGCCCCGCAGACGTCGTTGCATGCTATCCGCCGCATTTGACCGGAGTTAGTCTTAACCCTTGGCCAATGCGCCGGGCACCATGCCCT
WB-469	Bretani et al. 2020	HOR 2779	ERR3492598	H. vulgare	landrace	2	Iran	37.633	47.8	Passport data	no	yes	yes	yes	yes		A9	TGACGCAAAATGCGTTGTACTCGGTTTAAGGCCCCGCAGACGTCGTTGCATGCTATCCGCCGCATTTGACCGGAGTTAGTCTTAACCCTTGGCCAATGCGCCGGGCACCATGCCCT
WB-470	Bretani et al. 2020	HOR 8813	ERR3492600	H. vulgare	landrace	2	Poland	49.533	21.967	Passport data	no	yes	yes	yes	yes		A9	TGACGCAAAATGCGTTGTACTCGGTTTAAGGCCCCGCAGACGTCGTTGCATGCTATCCGCCGCATTTGACCGGAGTTAGTCTTAACCCTTGGCCAATGCGCCGGGCACCATGCCCT
WB-471	Bretani et al. 2020	HOR 4463	ERR3492601	H. vulgare	landrace	2	Russia	42.14	47.12	Passport data, coordinates adjusted	no	yes	yes	yes	yes		A9	TGACGCAAAATGCGTTGTACTCGGTTTAAGGCCCCGCAGACGTCGTTGCATGCTATCCGCCGCATTTGACCGGAGTTAGTCTTAACCCTTGGCCAATGCGCCGGGCACCATGCCCT
WB-472	Bretani et al. 2020	HOR 1464	ERR3492602	H. vulgare	landrace	6	Afghanistan	35.86	71.79	Passport data, coordinates adjusted	no	yes	yes	yes	yes		A9	TGACGCAAAATGCGTTGTACTCGGTTTAAGGCCCCGCAGACGTCGTTGCATGCTATCCGCCGCATTTGACCGGAGTTAGTCTTAACCCTTGGCCAATGCGCCGGGCACCATGCCCT
WB-473	Bretani et al. 2020	HOR 7321	ERR3492603	H. vulgare	landrace	6	Afghanistan	34.367	62.167	Passport data	no	yes	yes	yes	yes		A9	TGACGCAAAATGCGTTGTACTCGGTTTAAGGCCCCGCAGACGTCGTTGCATGCTATCCGCCGCATTTGACCGGAGTTAGTCTTAACCCTTGGCCAATGCGCCGGGCACCATGCCCT
WB-474	Bretani et al. 2020	HOR 5961	ERR3492604	H. vulgare	landrace	6	Ethiopia	8.533	34.8	Passport data	no	yes	yes	yes	yes		A9	TGACGCAAAATGCGTTGTACTCGGTTTAAGGCCCCGCAGACGTCGTTGCATGCTATCCGCCGCATTTGACCGGAGTTAGTCTTAACCCTTGGCCAATGCGCCGGGCACCATGCCCT
WB-475	Bretani et al. 2020	HOR 10364	ERR3492605	H. vulgare	landrace	6	Italy	39.0833	16.366	Passport data, coordinates adjusted	no	yes	yes	yes	yes		A9	TGACGCAAAATGCGTTGTACTCGGTTTAAGGCCCCGCAGACGTCGTTGCATGCTATCCGCCGCATTTGACCGGAGTTAGTCTTAACCCTTGGCCAATGCGCCGGGCACCATGCCCT
WB-478	Bretani et al. 2020	HOR 9929	ERR3492608	H. vulgare	landrace	6	Libya	32.007	12.372	Passport data, coordinates adjusted	no	yes	yes	yes	yes		A9	TGACGCAAAATGCGTTGTACTCGGTTTAAGGCCCCGCAGACGTCGTTGCATGCTATCCGCCGCATTTGACCGGAGTTAGTCTTAACCCTTGGCCAATGCGCCGGGCACCATGCCCT
WB-502	Bretani et al. 2020	HOR 4727	ERR3492626	H. vulgare	landrace	6	Türkiye	39.916	32.85	According to Yang (2014), centred on Ankara	no	yes	no	no	yes	duplicated with WB-298 (passport data)	A9	TGACGCAAAATGCGTTGTACTCGGTTTAAGGCCCCGCAGACGTCGTTGCATGCTATCCGCCGCATTTGACCGGAGTTAGTCTTAACCCTTGGCCAATGCGCCGGGCACCATGCCCT
WB-508	Bretani et al. 2020	HID380	ERR3492629	H. vulgare	landrace	6	China (Tibet)	29.65	91.1	Centred on Lhasa	no	yes	yes	yes	yes		A9	TGACGCAAAATGCGTTGTACTCGGTTTAAGGCCCCGCAGACGTCGTTGCATGCTATCCGCCGCATTTGACCGGAGTTAGTCTTAACCCTTGGCCAATGCGCCGGGCACCATGCCCT
FT390	Russell et al. 2016		ERR753343	H. vulgare	landrace ('forced' agriocrithon)	6	China	29.65	91.1		yes	no	yes	yes	yes		X11	TGACGCAAAATTCGTTGTACTCGGTTTAAGGCCCCGAAGACGTAGTTGCATGCTATCCGCCGCATTTGACCGGAGTTAGTCTTAACCCTTGGCCAATGCGCCGAGCGTCGCTCCCT
H. jubatum			NC_027476	H. vulgare	outgroup						no	no	no	no	yes		outgroup	TGGCGCTGAATTCGTTGTACTCGGCTTAAGACCCCGCAGACGTAATTGCGTGCGGTCCGTCGC-TTTGACCGGAGTTAGTCATAACCCATTGCCCATACGCCGAGCGCCGCTCTCT
HOR2451	Russell et al. 2016		ERR753350	H. vulgare	semi-natural/wild		China	29.43	94.45		yes	no	no	yes, but regarded as neither wild nor domesticated	no	hybrid/feral based on PCA	A9	TGACGCAAAATGCGTTGTACTCGGTTTAAGGCCCCGCAGACGTCGTTGCATGCTATCCGCCGCATTTGACCGGAGTTAGTCTTAACCCTTGGCCAATGCGCCGGGCACCATGCCCT
HOR2455	Russell et al. 2016		ERR753351	H. vulgare	semi-natural/wild		China	29.43	94.45		yes	no	no	yes, but regarded as neither wild nor domesticated	no	hybrid/feral based on PCA	A9	TGACGCAAAATGCGTTGTACTCGGTTTAAGGCCCCGCAGACGTCGTTGCATGCTATCCGCCGCATTTGACCGGAGTTAGTCTTAACCCTTGGCCAATGCGCCGGGCACCATGCCCT
HOR2456	Russell et al. 2016		ERR753352	H. vulgare	semi-natural/wild		China	29.65	91.1		yes	no	no	no	no	hybrid/feral based on PCA duplicated with HOR2465 and FT388 (IBS distance)	A9	TGACGCAAAATGCGTTGTACTCGGTTTAAGGCCCCGCAGACGTCGTTGCATGCTATCCGCCGCATTTGACCGGAGTTAGTCTTAACCCTTGGCCAATGCGCCGGGCACCATGCCCT
100-HS8	Russell et al. 2016		ERR753347	H. spontaneum		6	Morocco	30.5	-7.5		yes	no	no	yes, but regarded as neither wild nor domesticated	no	hybrid/feral based on PCA duplicated with HOR9826 (IBS distance)	A9	TGACGCAAAATGCGTTGTACTCGGTTTAAGGCCCCGCAGACGTCGTTGCATGCTATCCGCCGCATTTGACCGGAGTTAGTCTTAACCCTTGGCCAATGCGCCGGGCACCATGCCCT
93-HS1	Russell et al. 2016		ERR753340	H. spontaneum		6	Morocco	30.5	-7.5		yes	no	no	yes, but regarded as neither wild nor domesticated	no	hybrid/feral based on PCA duplicated with 94-HS2 (IBS distance)	A9	TGACGCAAAATGCGTTGTACTCGGTTTAAGGCCCCGCAGACGTCGTTGCATGCTATCCGCCGCATTTGACCGGAGTTAGTCTTAACCCTTGGCCAATGCGCCGGGCACCATGCCCT
94-HS2	Russell et al. 2016		ERR753345	H. spontaneum		6	Morocco	30.5	-7.5		yes	no	no	no	no	hybrid/feral based on PCA duplicated with 94-HS1 (IBS distance)	A9	TGACGCAAAATGCGTTGTACTCGGTTTAAGGCCCCGCAGACGTCGTTGCATGCTATCCGCCGCATTTGACCGGAGTTAGTCTTAACCCTTGGCCAATGCGCCGGGCACCATGCCCT
95-HS3	Russell et al. 2016		ERR753346	H. spontaneum		6	Morocco	30.5	-7.5		yes	no	no	yes, but regarded as neither wild nor domesticated	no	hybrid/feral based on PCA duplicated with FT359 (IBS distance)	A9	TGACGCAAAATGCGTTGTACTCGGTTTAAGGCCCCGCAGACGTCGTTGCATGCTATCCGCCGCATTTGACCGGAGTTAGTCTTAACCCTTGGCCAATGCGCCGGGCACCATGCCCT
B1K-03-07-1	Mascher et al. 2013		ERR271736	H. spontaneum							no	no	no	no	yes		D9	TGATGCAAAATTCGTTGTACTCGGTGTAAGGCCCCGAAGACGTAGTTGCATGCTATCCGCCGCATTTGCCCGGTGTTAGTCATAACCCTTGGCCAATGCGTCGAGCGCCGCTCCCT
FT011	Russell et al. 2016		ERR753094	H. spontaneum			Israel	31.835	35.305	As used for environmental data extraction by Russell et al. (2016)	yes	no	yes	yes	yes		X2	TGACGCAAAATTCGTTGTACTCGTTTTAAGGCCCCGAAGACGTAGTTGCATGCTATCCGCCGCATTTGACCGGAGTTAGTCTTAACCCTTGGCCAATGCGCCGAGCGCCGCTCCCT
FT018	Russell et al. 2016		ERR753330	H. spontaneum			Israel	32.069	35.399	As used for environmental data extraction by Russell et al. (2016)	yes	no	yes	yes	yes		X6	TGACGCAAAATTCGTTGTACTCGGTTTAAGGCTCCGAAGACGTAGTAGCATGCTATCCGCCGCATTTGACCGGAGTTAGTCTTAACCCTTGGCCAATGCGCCGAGCGCCGCTCCCT
FT031	Russell et al. 2016		ERR753095	H. spontaneum			Israel	31.698	34.585	As used for environmental data extraction by Russell et al. (2016)	yes	no	yes	yes	yes		C4	TGACGCAAAATTCGTTGTACTCGGTTTCATGCCCCGAAGACGTAGTTGCATGCTATCCGCCGCATTTGACCAGAGTTAGTCTTAACCCTTGGCCAAAGCGCCGAGCGCTGCTCCCG
FT037	Russell et al. 2016		ERR753145	H. spontaneum			Israel	31.401	34.473	As used for environmental data extraction by Russell et al. (2016)	yes	no	yes	yes	yes		X8	TGACGCAAAATTCGTTGTACTCGGTTTAAGGCTCCGAAGACGTAGTAGCATGCTATCTGCCGCATTTGACCGGAGTTAGTCTTAACCCTTGGCCCATGCGCCGAGCGCCGCTCCCT
FT042	Russell et al. 2016		ERR753096	H. spontaneum			Israel	30.89	34.631	As used for environmental data extraction by Russell et al. (2016)	yes	no	yes	yes	yes		X9	TGACGCAAAATTTGTTGTACTCGGTTTAAGGCTCCGAAGACGTAGTAGCATGCTATCCGCCGCCTTTAACCGGAGTGAATCTTAACCCTTGGCCCATGCGCCGAGCGCCGCTCCCT
FT045	Russell et al. 2016		ERR753146	H. spontaneum			Israel	31.673	35.437	As used for environmental data extraction by Russell et al. (2016)	yes	no	yes	yes	yes		C1	TGACGCAAAATTCGTTGTACTCGGTTTCATGCCCCGAAGACGTAGTTGCATGCTATCCGCCGCATTTGACCGGAGTTAGTCTTAACCCTTGGCCAATGCGCCGAGCGCTGCTCCCG
FT056	Russell et al. 2016		ERR753329	H. spontaneum			Israel	32.781	35.66	As used for environmental data extraction by Russell et al. (2016)	yes	no	yes	yes	yes		X11	TGACGCAAAATTCGTTGTACTCGGTTTAAGGCCCCGAAGACGTAGTTGCATGCTATCCGCCGCATTTGACCGGAGTTAGTCTTAACCCTTGGCCAATGCGCCGAGCGTCGCTCCCT
FT064	Russell et al. 2016		ERR753333	H. spontaneum			Israel	31.347	35.123	As used for environmental data extraction by Russell et al. (2016)	yes	no	yes	yes	yes		X2	TGACGCAAAATTCGTTGTACTCGTTTTAAGGCCCCGAAGACGTAGTTGCATGCTATCCGCCGCATTTGACCGGAGTTAGTCTTAACCCTTGGCCAATGCGCCGAGCGCCGCTCCCT
FT067	Russell et al. 2016		ERR753147	H. spontaneum			Israel	31.537	34.89	As used for environmental data extraction by Russell et al. (2016)	yes	no	yes	yes	yes		D1	TGATGCAAAATTCGTTGTACTCGGTGTAAGGCCCCGAAGACGTAGTTGCATGCTATCCGCCGCATTTGCCCGGAGTTAGTCATAACCCTTGGCCAATGCGTCGAGCGCCGCTCCCT
FT075	Russell et al. 2016		ERR753332	H. spontaneum			Israel	31.437	34.888	As used for environmental data extraction by Russell et al. (2016)	yes	no	yes	yes	yes		C4	TGACGCAAAATTCGTTGTACTCGGTTTCATGCCCCGAAGACGTAGTTGCATGCTATCCGCCGCATTTGACCAGAGTTAGTCTTAACCCTTGGCCAAAGCGCCGAGCGCTGCTCCCG
FT144	Russell et al. 2016		ERR753148	H. spontaneum			Israel	30.572	34.68	As used for environmental data extraction by Russell et al. (2016)	yes	no	yes	yes	yes		D3	TGATGCAAAATTCGTGGTACTCGGTGTAAGGCCCCGAAGACGTAGTTGCATTCTATCCGCCGCATTTGCCCGGAGTTAGTCATAACCCTTGGCCAATGCGTCGAGCGCCGCTCCCT
FT147	Russell et al. 2016		ERR753149	H. spontaneum			Israel	30.845	34.744	As used for environmental data extraction by Russell et al. (2016)	yes	no	yes	yes	yes		X8	TGACGCAAAATTCGTTGTACTCGGTTTAAGGCTCCGAAGACGTAGTAGCATGCTATCTGCCGCATTTGACCGGAGTTAGTCTTAACCCTTGGCCCATGCGCCGAGCGCCGCTCCCT
FT172	Russell et al. 2016		ERR753150	H. spontaneum			Israel	33.229	35.731	As used for environmental data extraction by Russell et al. (2016)	yes	no	yes	yes	yes		D2	TGATGCAAAATTCGTTGTACTCGGTGTAAGGCCCCGAAGACGTAGTTGCATTTTATCCGCCGCATTTGCCCGGAGTTAGTAATAACCCTTGGCCAATGCGNCGAGCGCCGCTCCCT
FT175	Russell et al. 2016		ERR753151	H. spontaneum			Israel	33.251	35.646	As used for environmental data extraction by Russell et al. (2016)	yes	no	yes	yes	yes		D2	TGATGCAAAATTCGTTGTACTCGGTGTAAGGCCCCGAAGACGTAGTTGCATTTTATCCGCCGCATTTGCCCGGAGTTAGTAATAACCCTTGGCCAATGCGTCGAGCGCCGCTCCCT
FT218	Russell et al. 2016		ERR753097	H. spontaneum			Israel	31.772	35.113	As used for environmental data extraction by Russell et al. (2016)	yes	no	yes	yes	yes		D1	TGATGCAAAATTCGTTGTACTCGGTGTAAGGCCCCGAAGACGTAGTTGCATGCTATCCGCCGCATTTGCCCGGAGTTAGTCATAACCCTTGGCCAATGCGTCGAGCGCCGCTCCCT
FT219	Russell et al. 2016		ERR753152	H. spontaneum			Israel	33.287	35.764	As used for environmental data extraction by Russell et al. (2016)	yes	no	yes	yes	yes		D2	TGATGCAAAATTCGTTGTACTCGGTGTAAGGCCCCGAAGACGTAGTTGCATTTTATCCGCCGCATTTGCCCGGAGTTAGTAATAACCCTTGGCCAATGCGTCGAGCGCCGCTCCCT
FT222	Russell et al. 2016		ERR753298	H. spontaneum			Israel	32.974	35.424	As used for environmental data extraction by Russell et al. (2016)	yes	no	yes	yes	yes		D2	TGATGCAAAATTCGTTGTACTCGGTGTAAGGCCCCGAAGACGTAGTTGCATTTTATCCGCCGCATTTGCCCGGAGTTAGTAATAACCCTTGGCCAATGCGTCGAGCGCCGCTCCCT
FT229	Russell et al. 2016		ERR753153	H. spontaneum			Iraq	36.4	44.15	As used for environmental data extraction by Russell et al. (2016)	yes	no	yes	yes	yes		X1	TGACGCAGAATTCGTTGTACTCGGTTTAAGGCCCCGAAGACGTAGTTGCATGCTAGCCGTTGCATCTGACCGGAGTTAGTCATAACCCATTACCAATGCGCCGAGCGCCGCTCTCT
FT232	Russell et al. 2016		ERR753154	H. spontaneum			Iraq	36.417	41.65	As used for environmental data extraction by Russell et al. (2016)	yes	no	yes	yes	yes		X10	TGACGCAAAATTCGTTGTACTCGGTTTAAGGCCCCGAAGACGTAGTTGCATGCTATCCGCCGCATTTGACCGGAGTTAGTCTTAACCCTTGGCCAATGCGCCGAGCGCCGCTCCCT
FT248	Russell et al. 2016		ERR753296	H. spontaneum			Iran	31.676	48.579	As used for environmental data extraction by Russell et al. (2016)	yes	no	yes	yes	yes		A4	TGACGAAACATTCGTTGTACTCGGTTTAAGGCCCCGAAGACGTAGTTGCATGCTATCCGCCGCATTTGACCGGAGTTAGTCTTAACCCTTGGCCAATGCTCCGGGCACCGCTCCCT
FT252	Russell et al. 2016		ERR753155	H. spontaneum			Türkiye	37.25	44.483	As used for environmental data extraction by Russell et al. (2016)	yes	no	no	no	yes	duplicated with FT578 (IBS distance)	A7	TGACCCAAAATTCGTTGTACTCGGTTTAAGGCCCCGAAGACGGAGTTGCATGCTATCCGCCGCATTTGACCGGAGTTAGTCTTAACCCTTGGCCAATGCGCCGGGCACCGCTCCCT
FT262	Russell et al. 2016		ERR753331	H. spontaneum			Türkiye	36.781	37.283	As used for environmental data extraction by Russell et al. (2016)	yes	no	yes	yes	yes		A2	TGACGCAACATTCGTTGTACTCGGTTTAAGGCCCCGAAGACGTAGTTGCATGCTATCCGCCGCATTTGACCGGAGTTAGTCTTAACCCTTGGCCAATGCTCCGGGCACCGCTCCCT
FT268	Russell et al. 2016		ERR753156	H. spontaneum			Syria	35.167	38.881	As used for environmental data extraction by Russell et al. (2016)	yes	no	yes	yes	yes		A8	TGACGCAAAATTCGTTGTACTCGGTTTAAGGCCCCGAAGACGTAGTTGCATGCTATCCGCCGCACTTGACCGGAGTTAGTCTTAACCCTTGGCCAATGCGCCGGGCACCGCTCCCT
FT270	Russell et al. 2016		ERR753157	H. spontaneum			Syria	33.654	36.836	As used for environmental data extraction by Russell et al. (2016)	yes	no	no	no	yes	duplicated with FT272 (IBS distance)	A9	TGACGCAAAATGCGTTGTACTCGGTTTAAGGCCCCGCAGACGTCGTTGCATGCTATCCGCCGCATTTGACCGGAGTTAGTCTTAACCCTTGGCCAATGCGCCGGGCACCATGCCCT
FT272	Russell et al. 2016		ERR753158	H. spontaneum			Jordan	32.217	36.05	As used for environmental data extraction by Russell et al. (2016)	yes	no	yes	yes	yes	duplicated with FT270 (IBS distance)	A9	TGACGCAAAATGCGTTGTACTCGGTTTAAGGCCCCGCAGACGTCGTTGCATGCTATCCGCCGCATTTGACCGGAGTTAGTCTTAACCCTTGGCCAATGCGCCGGGCACCATGCCCT
FT276	Russell et al. 2016		ERR753159	H. spontaneum			Jordan	32.583	35.667	As used for environmental data extraction by Russell et al. (2016)	yes	no	yes	yes	yes		X10	TGACGCAAAATTCGTTGTACTCGGTTTAAGGCCCCGAAGACGTAGTTGCATGCTATCCGCCGCATTTGACCGGAGTTAGTCTTAACCCTTGGCCAATGCGCCGAGCGCCGCTCCCT
FT279	Russell et al. 2016		ERR753334	H. spontaneum			Afghanistan	35.75	69	As used for environmental data extraction by Russell et al. (2016)	yes	no	yes	yes	yes		X11	TGACGCAAAATTCGTTGTACTCGGTTTAAGGCCCCGAAGACGTAGTTGCATGCTATCCGCCGCATTTGACCGGAGTTAGTCTTAACCCTTGGCCAATGCGCCGAGCGTCGCTCCCT
FT286	Russell et al. 2016		ERR753160	H. spontaneum			Iran	30.067	50.833	As used for environmental data extraction by Russell et al. (2016)	yes	no	yes	yes	yes	duplicated with SCRI 144 268244 (IBS distance)	X9	TGACGCAAAATTTGTTGTACTCGGTTTAAGGCTCCGAAGACGTAGTAGCATGCTATCCGCCGCCTTTAACCGGAGTGAATCTTAACCCTTGGCCCATGCGCCGAGCGCCGCTCCCT
FT332	Russell et al. 2016		ERR753161	H. spontaneum			Iran	33.817	48.183	As used for environmental data extraction by Russell et al. (2016)	yes	no	yes	yes	yes		X1	TGACGCAGAATTCGTTGTACTCGGTTTAAGGCCCCGAAGACGTAGTTGCATGCTAGCCGTTGCATCTGACCGGAGTTAGTCATAACCCATTACCAATGCGCCGAGCGCCGCTCTCT
FT333	Russell et al. 2016		ERR753335	H. spontaneum			Iran	35.983	59.483	As used for environmental data extraction by Russell et al. (2016)	yes	no	yes	yes	yes		X11	TGACGCAAAATTCGTTGTACTCGGTTTAAGGCCCCGAAGACGTAGTTGCATGCTATCCGCCGCATTTGACCGGAGTTAGTCTTAACCCTTGGCCAATGCGCCGAGCGTCGCTCCCT
FT338	Russell et al. 2016		ERR753162	H. spontaneum			Israel	33	35.417	As used for environmental data extraction by Russell et al. (2016)	yes	no	yes	yes	yes		X5	GGGCGCAAAATTCGTTATACTCGGTTTAAGGCCCCGAAGACGTAGTTGCATGCTATCCGCCGCATTTGACCGGAGTTAGTCTTCACACTTGGCCAATGCGCCGAGAGCCGCTCCCT
FT340	Russell et al. 2016		ERR753163	H. spontaneum			Israel	31.5	34.7	As used for environmental data extraction by Russell et al. (2016)	yes	no	yes	yes	yes		D4	TGATGCAAAATTCGTTGTACTCGGTGTAAGGCCCCGAAGACGTAGGTGCATGCTATCCGCCGCATTTGCCCGGAGTTAGTCATAACCCTTGGCCAATGCGTCGAGCGCCGCTCCCT
FT361	Russell et al. 2016		ERR753166	H. spontaneum			Greece	36.4	28.167	As used for environmental data extraction by Russell et al. (2016)	yes	no	yes	yes	yes		D10	TGACGCAAAATTCGTTGTGCTCGGTGTAAGGCCCCGAAGACGTAGTTGCATGCTATCCGCCGCATTTGCCCGGAGTTAGTCATAACCCTTGGCCACTGCGTCGAGCGCCGCTCCCT
FT363	Russell et al. 2016		ERR753167	H. spontaneum			Cyprus	34.983	34.017	As used for environmental data extraction by Russell et al. (2016)	yes	no	yes	yes	yes		D7	TGGTGCAAAATTCGTTGTACTCGGTGTAAGGCCCCGAAGATGTAGTTGCATGCTATCCGCCGCATTTGCCCGGAGTTAGTCATAACCCTTGGCCAATGCGTCGAGCGCCGCTCCCT
FT376	Russell et al. 2016		ERR753168	H. spontaneum			Turkmenistan	35.276	62.342	As used for environmental data extraction by Russell et al. (2016)	yes	no	yes	yes	yes		A2	TGACGCAACATTCGTTGTACTCGGTTTAAGGCCCCGAAGACGTAGTTGCATGCTATCCGCCGCATTTGACCGGAGTTAGTCTTAACCCTTGGCCAATGCTCCGGGCACCGCTCCCT
FT379	Russell et al. 2016		ERR753169	H. spontaneum			Egypt	30.05	31.25	Centred on Cairo	yes	no	no	yes, but regarded as neither wild nor domesticated	no	hybrid/feral based on PCA	A9	TGACGCAAAATGCGTTGTACTCGGTTTAAGGCCCCGCAGACGTCGTTGCATGCTATCCGCCGCATTTGACCGGAGTTAGTCTTAACCCTTGGCCAATGCGCCGGGCACCATGCCCT
FT389	Russell et al. 2016		ERR753297	H. spontaneum			China	30.97	101.15	As used for environmental data extraction by Russell et al. (2016)	yes	no	no	yes, but regarded as neither wild nor domesticated	no	hybrid/feral based on PCA	A4	TGACGAAACATTCGTTGTACTCGGTTTAAGGCCCCGAAGACGTAGTTGCATGCTATCCGCCGCATTTGACCGGAGTTAGTCTTAACCCTTGGCCAATGCTCCGGGCACCGCTCCCT
FT393	Russell et al. 2016		ERR753170	H. spontaneum			Israel	32.743	35.445	As used for environmental data extraction by Russell et al. (2016)	yes	no	yes	yes	yes		C1	TGACGCAAAATTCGTTGTACTCGGTTTCATGCCCCGAAGACGTAGTTGCATGCTATCCGCCGCATTTGACCGGAGTTAGTCTTAACCCTTGGCCAATGCGCCGAGCGCTGCTCCCG
FT462	Russell et al. 2016		ERR753098	H. spontaneum			Türkiye	37.778	39.78	As used for environmental data extraction by Russell et al. (2016)	yes	no	yes	yes	yes		A2	TGACGCAACATTCGTTGTACTCGGTTTAAGGCCCCGAAGACGTAGTTGCATGCTATCCGCCGCATTTGACCGGAGTTAGTCTTAACCCTTGGCCAATGCTCCGGGCACCGCTCCCT
FT469	Russell et al. 2016		ERR753171	H. spontaneum			Türkiye	37.553	39.702	As used for environmental data extraction by Russell et al. (2016)	yes	no	yes	yes	yes		A1	TGACGCAAAATTCGTTGTACTCGGTTTAAGGCCCCGAAGACGTAGTTGCATGCTATCCGCCGCATTTGACCGGAGTTAGTCTTAACCCTTGGCCAATGCGCCGGGCACCGCTCCCT
FT470	Russell et al. 2016		ERR753172	H. spontaneum			Türkiye	37.332	40.771	As used for environmental data extraction by Russell et al. (2016)	yes	no	yes	yes	yes		A1	TGACGCAAAATTCGTTGTACTCGGTTTAAGGCCCCGAAGACGTAGTTGCATGCTATCCGCCGCATTTGACCGGAGTTAGTCTTAACCCTTGGCCAATGCGCCGGGCACCGCTCCCT
FT473	Russell et al. 2016		ERR753099	H. spontaneum			Türkiye	37.658	37.787	As used for environmental data extraction by Russell et al. (2016)	yes	no	yes	yes	yes		A1	TGACGCAAAATTCGTTGTACTCGGTTTAAGGCCCCGAAGACGTAGTTGCATGCTATCCGCCGCATTTGACCGGAGTTAGTCTTAACCCTTGGCCAATGCGCCGGGCACCGCTCCCT
FT507	Russell et al. 2016		ERR753173	H. spontaneum			Iraq	36.383	43.417	As used for environmental data extraction by Russell et al. (2016)	yes	no	yes	yes	yes		A1	TGACGCAAAATTCGTTGTACTCGGTTTAAGGCCCCGAAGACGTAGTTGCATGCTATCCGCCGCATTTGACCGGAGTTAGTCTTAACCCTTGGCCAATGCGCCGGGCACCGCTCCCT
FT512	Russell et al. 2016		ERR753174	H. spontaneum			Syria	35.606	35.821	As used for environmental data extraction by Russell et al. (2016)	yes	no	yes	yes	yes		C4	TGACGCAAAATTCGTTGTACTCGGTTTCATGCCCCGAAGACGTAGTTGCATGCTATCCGCCGCATTTGACCAGAGTTAGTCTTAACCCTTGGCCAAAGCGCCGAGCGCTGCTCCCG
FT566	Russell et al. 2016		ERR753175	H. spontaneum			Turkmenistan	38.417	56.683	As used for environmental data extraction by Russell et al. (2016)	yes	no	yes	yes	yes		A6	TGACGCAAAATTCGTTGTAATCGGTTTAAGGCCCCGAAGACGTAGTTGCATGCTATCCGCCGCATTTGACCGGAGTTAGTCTTAACCCTTGGCCAATGCGCCGGGCACCGCTCCCT
FT567	Russell et al. 2016		ERR753176	H. spontaneum			Turkmenistan	41.05	61.883	As used for environmental data extraction by Russell et al. (2016)	yes	no	no	no	yes	duplicated with FT568 (IBS distance)	A9	TGACGCAAAATGCGTTGTACTCGGTTTAAGGCCCCGCAGACGTCGTTGCATGCTATCCGCCGCATTTGACCGGAGTTAGTCTTAACCCTTGGCCAATGCGCCGGGCACCATGCCCT
FT568	Russell et al. 2016		ERR753177	H. spontaneum			Afghanistan	34.5	63.183	As used for environmental data extraction by Russell et al. (2016)	yes	no	yes	yes	yes	duplicated with FT567 (IBS distance)	A9	TGACGCAAAATGCGTTGTACTCGGTTTAAGGCCCCGCAGACGTCGTTGCATGCTATCCGCCGCATTTGACCGGAGTTAGTCTTAACCCTTGGCCAATGCGCCGGGCACCATGCCCT
FT572	Russell et al. 2016		ERR753178	H. spontaneum			Jordan	30.667	35.633	As used for environmental data extraction by Russell et al. (2016)	yes	no	yes	yes	yes		B5	TGACGCAGAATTCGTTGTACTCGGCTCAAGGCCCCGAAGACGTAGTTGCGTGCTATTCGTCGCATTTGACTGGTCTTCGGCATAACCCAGTGCTAATGCGCCGATCGCCGCTCCCT
FT578	Russell et al. 2016		ERR753179	H. spontaneum			Türkye	40.65	43.1	As used for environmental data extraction by Russell et al. (2016)	yes	no	no	no	yes	duplicated with FT252 (IBS distance)	A7	TGACCCAAAATTCGTTGTACTCGGTTTAAGGCCCCGAAGACGGAGTTGCATGCTATCCGCCGCATTTGACCGGAGTTAGTCTTAACCCTTGGCCAATGCGCCGGGCACCGCTCCCT
FT581	Russell et al. 2016		ERR753180	H. spontaneum			Türkiye	37.967	41.717	As used for environmental data extraction by Russell et al. (2016)	yes	no	yes	yes	yes		A7	TGACCCAAAATTCGTTGTACTCGGTTTAAGGCCCCGAAGACGGAGTTGCATGCTATCCGCCGCATTTGACCGGAGTTAGTCTTAACCCTTGGCCAATGCGCCGGGCACCGCTCCCT
FT582	Russell et al. 2016		ERR753196	H. spontaneum			Syria	37.093	42.099	As used for environmental data extraction by Russell et al. (2016)	yes	no	yes	yes	yes		A2	TGACGCAACATTCGTTGTACTCGGTTTAAGGCCCCGAAGACGTAGTTGCATGCTATCCGCCGCATTTGACCGGAGTTAGTCTTAACCCTTGGCCAATGCTCCGGGCACCGCTCCCT
FT584	Russell et al. 2016		ERR753187	H. spontaneum			Syria	36.967	40.498	As used for environmental data extraction by Russell et al. (2016)	yes	no	no	no	yes	duplicated with FT632 (IBS distance)	A5	TGACGTAANNTTCGTTGTACTCCGTTTAAGGCCCCGAACACGTAGTTGCATGCTATCCGCCGCATTNGACCGGAGTTAGTCTTAACCCTTGGCCAATGTGCTGGGCACCGCTCCCT
FT589	Russell et al. 2016		ERR753204	H. spontaneum			Syria	35.029	37.007	As used for environmental data extraction by Russell et al. (2016)	yes	no	yes	yes	yes		X10	TGACGCAAAATTCGTTGTACTCGGTTTAAGGCCCCGAAGACGTAGTTGCATGCTATCCGCCGCATTTGACCGGAGTTAGTCTTAACCCTTGGCCAATGCGCCGAGCGCCGCTCCCT
FT590	Russell et al. 2016		ERR753203	H. spontaneum			Syria	35.013	36.703	As used for environmental data extraction by Russell et al. (2016)	yes	no	yes	yes	yes		C6	TGACGCAAAATTCATTGTACTCGGTTTCATGCCCCGAAGACGTAGTTGCATGCTATCCGCCGCATTTGACCGGAGTTAGTCTTAACCCTTGGCCAATGCGCCGAGCGCTGCTCCCG
FT592	Russell et al. 2016		ERR753181	H. spontaneum			Syria	37.074	41.086	As used for environmental data extraction by Russell et al. (2016)	yes	no	yes	yes	yes		A2	TGACGCAACATTCGTTGTACTCGGTTTAAGGCCCCGAAGACGTAGTTGCATGCTATCCGCCGCATTTGACCGGAGTTAGTCTTAACCCTTGGCCAATGCTCCGGGCACCGCTCCCT
FT595	Russell et al. 2016		ERR753185	H. spontaneum			Iraq	36.333	42.167	As used for environmental data extraction by Russell et al. (2016)	yes	no	yes	yes	yes		A1	TGACGCAAAATTCGTTGTACTCGGTTTAAGGCCCCGAAGACGTAGTTGCATGCTATCCGCCGCATTTGACCGGAGTTAGTCTTAACCCTTGGCCAATGCGCCGGGCACCGCTCCCT
FT604	Russell et al. 2016		ERR753184	H. spontaneum			Iraq	36.083	43.167	As used for environmental data extraction by Russell et al. (2016)	yes	no	yes	yes	yes		A5	TGACGTAAATTTCGTTGTACTCCGTTTAAGGCCCCGAACACGTAGTTGCATGCTATCCGCCGCATTCGACCGGAGTTAGTCTTAACCCTTGGCCAATGTGCTGGGCACCGCTCCCT
FT611	Russell et al. 2016		ERR753183	H. spontaneum			Iran	35.5	51.25	As used for environmental data extraction by Russell et al. (2016)	yes	no	yes	yes	yes		X11	TGACGCAAAATTCGTTGTACTCGGTTTAAGGCCCCGAAGACGTAGTTGCATGCTATCCGCCGCATTTGACCGGAGTTAGTCTTAACCCTTGGCCAATGCGCCGAGCGTCGCTCCCT
FT613	Russell et al. 2016		ERR753182	H. spontaneum			Iran	32.55	49.83	As used for environmental data extraction by Russell et al. (2016)	yes	no	yes	yes	yes	duplicated with HOR2682 (IBS distance)	A1	TGACGCAAAATTCGTTGTACTCGGTTTAAGGCCCCGAAGACGTAGTTGCATGCTATCCGCCGCATTTGACCGGAGTTAGTCTTAACCCTTGGCCAATGCGCCGGGCACCGCTCCCT
FT616	Russell et al. 2016		ERR753342	H. spontaneum			Iran	32.189	48.258	As used for environmental data extraction by Russell et al. (2016)	yes	no	yes	yes	yes	duplicated with HOR2688 (IBS distance)	A3	TGACGCAACATTCGTTGTACTCGGTTTAAGGCCCCGAAGACGTAGTTGCATGCTATCCGCCGCATTTGACCGGAGTTAGTCTTAAGCCTTGGCCAATGCTCCGGGCACCGCTCCCT
FT626	Russell et al. 2016		ERR753197	H. spontaneum			Jordan	32.1	35.717	As used for environmental data extraction by Russell et al. (2016)	yes	no	yes	yes	yes		D4	TGATGCAAAATTCGTTGTACTCGGTGTAAGGCCCCGAAGACGTAGGTGCATGCTATCCGCCGCATTTGCCCGGAGTTAGTCATAACCCTTGGCCAATGCGTCGAGCGCCGCTCCCT
FT627	Russell et al. 2016		ERR753198	H. spontaneum			Jordan	32.017	35.9	As used for environmental data extraction by Russell et al. (2016)	yes	no	yes	yes	yes		C1	TGACGCAAAATTCGTTGTACTCGGTTTCATGCCCCGAAGACGTAGTTGCATGCTATCCGCCGCATTTGACCGGAGTTAGTCTTAACCCTTGGCCAATGCGCCGAGCGCTGCTCCCG
FT628	Russell et al. 2016		ERR753194	H. spontaneum			Syria	32.596	36.379	As used for environmental data extraction by Russell et al. (2016)	yes	no	yes	yes	yes		C5	TGACGCAAAATTCGTTGTACTCGGTTTCATACCCCGAAGACGTAGTTGCATGCTATCCGCCGCATTTGACCGGAGTTAGTCTTAACCCTTGGCCAATGCGCCGAGCGCTGCTCCCG
FT630	Russell et al. 2016		ERR753265	H. spontaneum			Lebanon	33.467	35.867	As used for environmental data extraction by Russell et al. (2016)	yes	no	yes	yes	yes		X4	TGACGCTAAATTCGTTATACTCGGTTTAAGGCCCCGAAGACGTAGTTGCATGCTATCCGCCGCATTTGACCGGAGTTAGTCTTAACACTTGGCCAATGCGCCGAGCGCCGCTCCCT
FT631	Russell et al. 2016		ERR753266	H. spontaneum			Lebanon	33.933	36.1	As used for environmental data extraction by Russell et al. (2016)	yes	no	yes	yes	yes		C1	TGACGCAAAATTCGTTGTACTCGGTTTCATGCCCCGAAGACGTAGTTGCATGCTATCCGCCGCATTTGACCGGAGTTAGTCTTAACCCTTGGCCAATGCGCCGAGCGCTGCTCCCG
FT632	Russell et al. 2016		ERR753267	H. spontaneum			Syria	37.078	42.071	As used for environmental data extraction by Russell et al. (2016)	yes	no	yes	yes	yes	duplicated with FT584 (IBS distance)	A5	TGACGTAAATTTCGTTGTACTCCGTTTAAGGCCCCGAACACGTAGTTGCATGCTATCCGCCGCATTCGACCGGAGTTAGTCTTAACCCTTGGCCAATGTGCTGGGCACCGCTCCCT
FT643	Russell et al. 2016		ERR753338	H. spontaneum			Israel	31.673	35.437	As used for environmental data extraction by Russell et al. (2016)	yes	no	yes	yes	yes		X7	TGACGCAAAATTCGTTGTACTCGGTTTAAGGCTCCGAAGACGTAGTAGCATGCTATCCGCCGCATTTGACCGGAGTTAGTCTTAACCCTTGGCCCATGCGCCGAGCGCCGCTCCCT
FT657	Russell et al. 2016		ERR753268	H. spontaneum			Iran	29.608	52.525	As used for environmental data extraction by Russell et al. (2016)	yes	no	yes	yes	yes		X1	TGACGCAGAATTCGTTGTACTCGGTTTAAGGCCCCGAAGACGTAGTTGCATGCTAGCCGTTGCATCTGACCGGAGTTAGTCATAACCCATTACCAATGCGCCGAGCGCCGCTCTCT
FT658	Russell et al. 2016		ERR753269	H. spontaneum			Iraq	35.367	43.2	As used for environmental data extraction by Russell et al. (2016)	yes	no	yes	yes	yes		X1	TGACGCAGAATTCGTTGTACTCGGTTTAAGGCCCCGAAGACGTAGTTGCATGCTAGCCGTTGCATCTGACCGGAGTTAGTCATAACCCATTACCAATGCGCCGAGCGCCGCTCTCT
FT660	Russell et al. 2016		ERR753270	H. spontaneum			Iran	36.75	45.7	As used for environmental data extraction by Russell et al. (2016)	yes	no	yes	yes	yes		A7	TGACCCAAAATTCGTTGTACTCGGTTTAAGGCCCCGAAGACGGAGTTGCATGCTATCCGCCGCATTTGACCGGAGTTAGTCTTAACCCTTGGCCAATGCGCCGGGCACCGCTCCCT
FT661	Russell et al. 2016		ERR753271	H. spontaneum			Iran	38.5	47.2	As used for environmental data extraction by Russell et al. (2016)	yes	no	yes	yes	yes		A7	TGACCCAAAATTCGTTGTACTCGGTTTAAGGCCCCGAAGACGGAGTTGCATGCTATCCGCCGCATTTGACCGGAGTTAGTCTTAACCCTTGGCCAATGCGCCGGGCACCGCTCCCT
FT670	Russell et al. 2016		ERR753337	H. spontaneum			Türkiye	36.992	36.932	As used for environmental data extraction by Russell et al. (2016)	yes	no	yes	yes	yes		C4	TGACGCAAAATTCGTTGTACTCGGTTTCATGCCCCGAAGACGTAGTTGCATGCTATCCGCCGCATTTGACCAGAGTTAGTCTTAACCCTTGGCCAAAGCGCCGAGCGCTGCTCCCG
FT671	Russell et al. 2016		ERR753288	H. spontaneum			Lebanon	33.833	35.917	As used for environmental data extraction by Russell et al. (2016)	yes	no	yes	yes	yes		C1	TGACGCAAAATTCGTTGTACTCGGTTTCATGCCCCGAAGACGTAGTTGCATGCTATCCGCCGCATTTGACCGGAGTTAGTCTTAACCCTTGGCCAATGCGCCGAGCGCTGCTCCCG
FT730	Russell et al. 2016		ERR753100	H. spontaneum			Türkiye	37.329	37.275	As used for environmental data extraction by Russell et al. (2016)	yes	no	yes	yes	yes		C2	TGACGCAAAATTCGTTGTACTCGGTTTCATGCCCCGAAGACGTAGTTGCATGCTATCCGCCGCATTTGACCGGAGTTAGTCTTAACCCTTGGCCAATGCGCCGAGCGCTGCTGCCG
FT731	Russell et al. 2016		ERR753279	H. spontaneum			Türkiye	37.424	37.281	As used for environmental data extraction by Russell et al. (2016)	yes	no	yes	yes	yes		C2	TGACGCAAAATTCGTTGTACTCGGTTTCATGCCCCGAAGACGTAGTTGCATGCTATCCGCCGCATTTGACCGGAGTTAGTCTTAACCCTTGGCCAATGCGCCGAGCGCTGCTGCCG
FT733	Russell et al. 2016		ERR753278	H. spontaneum			Türkiye	36.256	36.467	As used for environmental data extraction by Russell et al. (2016)	yes	no	yes	yes	yes		C6	TGACGCAAAATTCATTGTACTCGGTTTCATGCCCCGAAGACGTAGTTGCATGCTATCCGCCGCATTTGACCGGAGTTAGTCTTAACCCTTGGCCAATGCGCCGAGCGCTGCTCCCG
FT734	Russell et al. 2016		ERR753289	H. spontaneum			Türkiye	37.41	38.779	As used for environmental data extraction by Russell et al. (2016)	yes	no	yes	yes	yes		A1	TGACGCAAAATTCGTTGTACTCGGTTTAAGGCCCCGAAGACGTAGTTGCATGCTATCCGCCGCATTTGACCGGAGTTAGTCTTAACCCTTGGCCAATGCGCCGGGCACCGCTCCCT
FT735	Russell et al. 2016		ERR753272	H. spontaneum			Türkiye	37.792	39.955	As used for environmental data extraction by Russell et al. (2016)	yes	no	yes	yes	yes		D10	TGACGCAAAATTCGTTGTGCTCGGTGTAAGGCCCCGAAGACGTAGTTGCATGCTATCCGCCGCATTTGCCCGGAGTTAGTCATAACCCTTGGCCACTGCGTCGAGCGCCGCTCCCT
FT741	Russell et al. 2016		ERR753287	H. spontaneum			Türkiye	37.681	41.453	As used for environmental data extraction by Russell et al. (2016)	yes	no	yes	yes	yes		A7	TGACCCAAAATTCGTTGTACTCGGTTTAAGGCCCCGAAGACGGAGTTGCATGCTATCCGCCGCATTTGACCGGAGTTAGTCTTAACCCTTGGCCAATGCGCCGGGCACCGCTCCCT
FT746	Russell et al. 2016		ERR753290	H. spontaneum			Türkiye	36.979	36.728	As used for environmental data extraction by Russell et al. (2016)	yes	no	yes	yes	yes		A1	TGACGCAAAATTCGTTGTACTCGGTTTAAGGCCCCGAAGACGTAGTTGCATGCTATCCGCCGCATTTGACCGGAGTTAGTCTTAACCCTTGGCCAATGCGCCGGGCACCGCTCCCT
FT747	Russell et al. 2016		ERR753291	H. spontaneum			Türkiye	36.866	36.952	As used for environmental data extraction by Russell et al. (2016)	yes	no	yes	yes	yes		A9	TGACGCAAAATGCGTTGTACTCGGTTTAAGGCCCCGCAGACGTCGTTGCATGCTATCCGCCGCATTTGACCGGAGTTAGTCTTAACCCTTGGCCAATGCGCCGGGCACCATGCCCT
FT748	Russell et al. 2016		ERR753277	H. spontaneum			Türkiye	37.315	37.735	As used for environmental data extraction by Russell et al. (2016)	yes	no	yes	yes	yes		A2	TGACGCAACATTCGTTGTACTCGGTTTAAGGCCCCGAAGACGTAGTTGCATGCTATCCGCCGCATTTGACCGGAGTTAGTCTTAACCCTTGGCCAATGCTCCGGGCACCGCTCCCT
FT754	Russell et al. 2016		ERR753285	H. spontaneum			Türkiye	36.95	40.001	As used for environmental data extraction by Russell et al. (2016)	yes	no	yes	yes	yes		A2	TGACGCAACATTCGTTGTACTCGGTTTAAGGCCCCGAAGACGTAGTTGCATGCTATCCGCCGCATTTGACCGGAGTTAGTCTTAACCCTTGGCCAATGCTCCGGGCACCGCTCCCT
FT871	Russell et al. 2016		ERR753284	H. spontaneum			Uzbekistan	40.071	67.693	As used for environmental data extraction by Russell et al. (2016)	yes	no	yes	yes	yes		A6	TGACGCAAAATTCGTTGTAATCGGTTTAAGGCCCCGAAGACGTAGTTGCATGCTATCCGCCGCATTTGACCGGAGTTAGTCTTAACCCTTGGCCAATGCGCCGGGCACCGCTCCCT
FT873	Russell et al. 2016		ERR753336	H. spontaneum			Uzbekistan	38.311	66.625	As used for environmental data extraction by Russell et al. (2016)	yes	no	yes	yes	yes		X11	TGACGCAAAATTCGTTGTACTCGGTTTAAGGCCCCGAAGACGTAGTTGCATGCTATCCGCCGCATTTGACCGGAGTTAGTCTTAACCCTTGGCCAATGCGCCGAGCGTCGCTCCCT
FT875	Russell et al. 2016		ERR753281	H. spontaneum			Uzbekistan	38.075	67.436	As used for environmental data extraction by Russell et al. (2016)	yes	no	yes	yes	yes		A6	TGACGCAAAATTCGTTGTAATCGGTTTAAGGCCCCGAAGACGTAGTTGCATGCTATCCGCCGCATTTGACCGGAGTTAGTCTTAACCCTTGGCCAATGCGCCGGGCACCGCTCCCT
FT878	Russell et al. 2016		ERR753280	H. spontaneum			Iran	34.443	46.019	As used for environmental data extraction by Russell et al. (2016)	yes	no	yes	yes	yes		X1	TGACGCAGAATTCGTTGTACTCGGTTTAAGGCCCCGAAGACGTAGTTGCATGCTAGCCGTTGCATCTGACCGGAGTTAGTCATAACCCATTACCAATGCGCCGAGCGCCGCTCTCT
FT879	Russell et al. 2016		ERR753276	H. spontaneum			Iran	34.526	45.943	As used for environmental data extraction by Russell et al. (2016)	yes	no	yes	yes	yes		X1	TGACGCAGAATTCGTTGTACTCGGTTTAAGGCCCCGAAGACGTAGTTGCATGCTAGCCGTTGCATCTGACCGGAGTTAGTCATAACCCATTACCAATGCGCCGAGCGCCGCTCTCT
FT880	Russell et al. 2016		ERR753275	H. spontaneum			Iran	35.272	47.029	As used for environmental data extraction by Russell et al. (2016)	yes	no	yes	yes	yes		X1	TGACGCAGAATTCGTTGTACTCGGTTTAAGGCCCCGAAGACGTAGTTGCATGCTAGCCGTTGCATCTGACCGGAGTTAGTCATAACCCATTACCAATGCGCCGAGCGCCGCTCTCT
FT885	Russell et al. 2016		ERR753282	H. spontaneum			Tajikistan	38.624	68.614	As used for environmental data extraction by Russell et al. (2016)	yes	no	yes	yes	yes		X1	TGACGCAGAATTCGTTGTACTCGGTTTAAGGCCCCGAAGACGTAGTTGCATGCTAGCCGTTGCATCTGACCGGAGTTAGTCATAACCCATTACCAATGCGCCGAGCGCCGCTCTCT
FT886	Russell et al. 2016		ERR753339	H. spontaneum			Tajikistan	38.342	69.239	As used for environmental data extraction by Russell et al. (2016)	yes	no	yes	yes	yes		A1	TGACGCAAAATTCGTTGTACTCGGTTTAAGGCCCCGAAGACGTAGTTGCATGCTATCCGCCGCATTTGACCGGAGTTAGTCTTAACCCTTGGCCAATGCGCCGGGCACCGCTCCCT
HOR10038	Civan et al. 2021		SRR5818905	H. spontaneum			Uzbekistan	-	-		yes	no	yes	yes	yes		X11	TGACGCAAAATTCGTTGTACTCGGTTTAAGGCCCCGAAGACGTAGTTGCATGCTATCCGCCGCATTTGACCGGAGTTAGTCTTAACCCTTGGCCAATGCGCCGAGCGTCGCTCCCT
HOR10976	Civan et al. 2021		SRR5818906	H. spontaneum			Tajikistan	40.6	69.5		yes	no	yes	yes	yes		X11	TGACGCAAAATTCGTTGTACTCGGTTTAAGGCCCCGAAGACGTAGTTGCATGCTATCCGCCGCATTTGACCGGAGTTAGTCTTAACCCTTGGCCAATGCGCCGAGCGTCGCTCCCT
HOR10978	Civan et al. 2021		SRR5818907	H. spontaneum			Tajikistan	37.27	68.27		yes	no	yes	yes	yes		X1	TGACGCAGAATTCGTTGTACTCGGTTTAAGGCCCCGAAGACGTAGTTGCATGCTAGCCGTTGCATCTGACCGGAGTTAGTCATAACCCATTACCAATGCGCCGAGCGCCGCTCTCT
HOR12418	Civan et al. 2021		SRR5818908	H. spontaneum			Greece	35.51	24.03		yes	no	yes	yes	yes		B4	TGACGCAGAATTCGTTGGACTCGGCTCAAGGCCCTGAAGACGTAGTTGCGTGCTATTCGTCGCATTTGACTGGAGTTCGGCATAACCCAGTGCTAATGCGCCGATCGCCGCTCCCT
HOR12753	Civan et al. 2021		SRR5818901	H. spontaneum			Cyprus	34.99166	32.90417		yes	no	yes	yes	yes		D7	TGGTGCAAAATTCGTTGTACTCGGTGTAAGGCCCCGAAGATGTAGTTGCATGCTATCCGCCGCATTTGCCCGGAGTTAGTCATAACCCTTGGCCAATGCGTCGAGCGCCGCTCCCT
HOR1645	Russell et al. 2016		ERR753349	H. spontaneum			China	-	-		yes	no	no	yes, but regarded as neither wild nor domesticated	no	hybrid/feral based on PCA	A9	TGACGCAAAATGCGTTGTACTCGGTTTAAGGCCCCGCAGACGTCGTTGCATGCTATCCGCCGCATTTGACCGGAGTTAGTCTTAACCCTTGGCCAATGCGCCGGGCACCATGCCCT
HOR2514	Civan et al. 2021		SRR5818902	H. spontaneum			India	-	-		yes	no	no	yes, but regarded as neither wild nor domesticated	no	hybrid/feral based on PCA	A2	TGACGCAACATTCGTTGTACTCGGTTTAAGGCCCCGAAGACGTAGTTGCATGCTATCCGCCGCATTTGACCGGAGTTAGTCTTAACCCTTGGCCAATGCTCCGGGCACCGCTCCCT
HOR2682	Civan et al. 2021		SRR5818903	H. spontaneum			Iran	32.55	49.83		yes	no	no	no	yes	duplicated with FT613 (IBS distance)	A1	TGACGCAAAATTCGTTGTACTCGGTTTAAGGCCCCGAAGACGTAGTTGCATGCTATCCGCCGCATTTGACCGGAGTTAGTCTTAACCCTTGGCCAATGCGCCGGGCACCGCTCCCT
HOR2688	Civan et al. 2021		SRR5818904	H. spontaneum			Iran	31.53	48.82		yes	no	no	no	yes	duplicated with FT616 (IBS distance)	A3	TGACGCAACATTCGTTGTACTCGGTTTAAGGCCCCGAAGACGTAGTTGCATGCTATCCGCCGCATTTGACCGGAGTTAGTCTTAAGCCTTGGCCAATGCTCCGGGCACCGCTCCCT
HOR2692	Civan et al. 2021		SRR5818899	H. spontaneum			Iran	32.55	48.82		yes	no	no	yes, but regarded as neither wild nor domesticated	no	hybrid/feral based on PCA	X1	TGACGCAGAATTCGTTGTACTCGGTTTAAGGCCCCGAAGACGTAGTTGCATGCTAGCCGTTGCATCTGACCGGAGTTAGTCATAACCCATTACCAATGCGCCGAGCGCCGCTCTCT
HOR2696	Civan et al. 2021		SRR5818900	H. spontaneum			Turkmenistan	-	-		yes	no	yes	yes	yes		A9	TGACGCAAAATGCGTTGTACTCGGTTTAAGGCCCCGCAGACGTCGTTGCATGCTATCCGCCGCATTTGACCGGAGTTAGTCTTAACCCTTGGCCAATGCGCCGGGCACCATGCCCT
HOR2700	Civan et al. 2021		SRR5818874	H. spontaneum			Turkmenistan	-	-		yes	no	yes	yes	yes		A2	TGACGCAACATTCGTTGTACTCGGTTTAAGGCCCCGAAGACGTAGTTGCATGCTATCCGCCGCATTTGACCGGAGTTAGTCTTAACCCTTGGCCAATGCTCCGGGCACCGCTCCCT
HOR2707	Civan et al. 2021		SRR5818873	H. spontaneum			Turkmenistan	35.65111	62.54361		yes	no	yes	yes	yes		X11	TGACGCAAAATTCGTTGTACTCGGTTTAAGGCCCCGAAGACGTAGTTGCATGCTATCCGCCGCATTTGACCGGAGTTAGTCTTAACCCTTGGCCAATGCGCCGAGCGTCGCTCCCT
HOR2709	Civan et al. 2021		SRR5818876	H. spontaneum			Turkmenistan	35.65111	62.54361		yes	no	yes	yes	yes		A2	TGACGCAACATTCGTTGTACTCGGTTTAAGGCCCCGAAGACGTAGTTGCATGCTATCCGCCGCATTTGACCGGAGTTAGTCTTAACCCTTGGCCAATGCTCCGGGCACCGCTCCCT
HOR4856	Civan et al. 2021		ERR753328	H. spontaneum			Azerbaijan	-	-		yes	no	yes	yes, but regarded as neither wild nor domesticated	no	hybrid/feral based on PCA	A9	TGACGCAAAATGCGTTGTACTCGGTTTAAGGCCCCGCAGACGTCGTTGCATGCTATCCGCCGCATTTGACCGGAGTTAGTCTTAACCCTTGGCCAATGCGCCGGGCACCATGCCCT
HOR4867	Russell et al. 2016		ERR753319	H. spontaneum			Turkmenistan	-	-		yes	no	no	yes, but regarded as neither wild nor domesticated	no	hybrid/feral based on PCA	A9	TGACGCAAAATGCGTTGTACTCGGTTTAAGGCCCCGCAGACGTCGTTGCATGCTATCCGCCGCATTTGACCGGAGTTAGTCTTAACCCTTGGCCAATGCGCCGGGCACCATGCCCT
HOR9719	Civan et al. 2021		SRR5818878	H. spontaneum			Libya	32.48306	21.3		yes	no	yes	yes	yes		B4	TGACGCAGAATTCGTTGGACTCGGCTCAAGGCCCTGAAGACGTAGTTGCGTGCTATTCGTCGCATTTGACTGGAGTTCGGCATAACCCAGTGCTAATGCGCCGATCGCCGCTCCCT
HOR9826	Civan et al. 2021		SRR5818877	H. spontaneum			Morocco	-	-		yes	no	no	no	no	hybrid/feral based on PCA duplicated with 100-HS8 (IBS distance)	A9	TGACGCAAAATGCGTTGTACTCGGTTTAAGGCCCCGCAGACGTCGTTGCATGCTATCCGCCGCATTTGACCGGAGTTAGTCTTAACCCTTGGCCAATGCGCCGGGCACCATGCCCT
JIC B3735	Civan et al. 2021		SRR5818889	H. spontaneum			Turkmenistan	-	-		yes	no	yes	yes	yes		X11	TGACGCAAAATTCGTTGTACTCGGTTTAAGGCCCCGAAGACGTAGTTGCATGCTATCCGCCGCATTTGACCGGAGTTAGTCTTAACCCTTGGCCAATGCGCCGAGCGTCGCTCCCT
JIC B3741	Civan et al. 2021		SRR5818890	H. spontaneum			Turkmenistan	-	-		yes	no	no	yes, but regarded as neither wild nor domesticated	no	hybrid/feral based on PCA	A9	TGACGCAAAATGCGTTGTACTCGGTTTAAGGCCCCGCAGACGTCGTTGCATGCTATCCGCCGCATTTGACCGGAGTTAGTCTTAACCCTTGGCCAATGCGCCGGGCACCATGCCCT
OUH602-1	Mascher et al. 2013		ERR271737	H. spontaneum							yes	no	yes	yes	yes		A2	TGACGCANCNNTCGTTGTACTCGGTTTANNNNCCCGAAGANGTAGTTGCATGCTATCCGCCGNATTTGACCGGANNNAGTCTNNACCNTNGGCCAATGCTCNNGGCNCCGCNCCCT
PI662181	Civan et al. 2021		SRR5818880	H. spontaneum			Türkiye	37.74611111	39.66138889		yes	no	yes	yes	yes		A1	TGACGCAAAATTCGTTGTACTCGGTTTAAGGCCCCGAAGACGTAGTTGCATGCTATCCGCCGCATTTGACCGGAGTTAGTCTTAACCCTTGGCCAATGCGCCGGGCACCGCTCCCT
SCRI 144 268244	Civan et al. 2021		SRR5818893	H. spontaneum			Iran	35.1825	59.38805		yes	no	no	no	yes	duplicated with FT286 (IBS distance)	X9	TGACGCAAAATTTGTTGTACTCGGTTTAAGGCTCCGAAGACGTAGTAGCATGCTATCCGCCGCCTTTAACCGGAGTGAATCTTAACCCTTGGCCCATGCGCCGAGCGCCGCTCCCT
SCRI 156 296791	Civan et al. 2021		SRR5818894	H. spontaneum			Israel	31.66667	34.58333		yes	no	yes	yes	yes		D6	TGATGCAAAATTCGTTGTACTCGGTGTAAGGCCCCGACGACGTAGGTGCATGCTATCCGCCGCATTTGCCCGGAGTTAGTCATAACCCTTGGCCAATGCGTCGAGCGCCGCTCCCT
SCRI 175 296827	Civan et al. 2021		SRR5818895	H. spontaneum			Israel	32.75278	35.09555		yes	no	yes	yes	yes		C4	TGACGCAAAATTCGTTGTACTCGGTTTCATGCCCCGAAGACGTAGTTGCATGCTATCCGCCGCATTTGACCAGAGTTAGTCTTAACCCTTGGCCAAAGCGCCGAGCGCTGCTCCCG
SCRI 206 296918	Civan et al. 2021		SRR5818896	H. spontaneum			Israel	31.5	34.75		yes	no	yes	yes	yes		X10	TGACGCAAAATTCGTTGTACTCGGTTTAAGGCCCCGAAGACGTAGTTGCATGCTATCCGCCGCATTTGACCGGAGTTAGTCTTAACCCTTGGCCAATGCGCCGAGCGCCGCTCCCT
SCRI 245 391135	Civan et al. 2021		SRR5818887	H. spontaneum			Israel	30.917	35.05		yes	no	yes	yes	yes		B6	TGACGCAGAATTCGTTGTACTCGGCTCAAGGCCCTGAAGACGTAGTTGCGTGCTATTCGTCGCATTTGACTGGAGTTCGGCATAACCCAGTGCTAATACGCCGATCGCCGCTCCCT
SCRI 263 466470	Civan et al. 2021		SRR5818888	H. spontaneum			Israel	33.01667	35.61666		yes	no	yes	yes	yes		C1	TGACGCAAAATTCGTTGTACTCGGTTTCATGCCCCGAAGACGTAGTTGCATGCTATCCGCCGCATTTGACCGGAGTTAGTCTTAACCCTTGGCCAATGCGCCGAGCGCTGCTCCCG
SCRI 29 181174	Civan et al. 2021		SRR5818891	H. spontaneum			Iran	33.7	46.33		yes	no	yes	yes	yes		X1	TGACGCAGAATTCGTTGTACTCGGTTTAAGGCCCCGAAGACGTAGTTGCATGCTAGCCGTTGCATCTGACCGGAGTTAGTCATAACCCATTACCAATGCGCCGAGCGCCGCTCTCT
SCRI 61 181676	Civan et al. 2021		SRR5818892	H. spontaneum			Syria	36.502	36.5557		yes	no	yes	yes	yes		A1	TGACGCAAAATTCGTTGTACTCGGTTTAAGGCCCCGAAGACGTAGTTGCATGCTATCCGCCGCATTTGACCGGAGTTAGTCTTAACCCTTGGCCAATGCGCCGGGCACCGCTCCCT
WB-033	Bretani et al. 2020	HID20A	ERR3492501	H. spontaneum		Spont	Iran	31.833	48.898	From passport data location description	no	yes	yes	yes	yes		X1	TGACGCAGAATTCGTTGTACTCGGTTTAAGGCCCCGAAGACGTAGTTGCATGCTAGCCGTTGCATCTGACCGGAGTTAGTCATAACCCATTACCAATGCGCCGAGCGCCGCTCTCT
WB-034	Bretani et al. 2020	HID58	ERR3492511	H. spontaneum		Spont	Türkiye	37.25	44.467	From passport data location description	no	yes	yes	yes	yes		D1	TGATGCAAAATTCGTTGTACTCGGTGTAAGGCCCCGAAGACGTAGTTGCATGCTATCCGCCGCATTTGCCCGGAGTTAGTCATAACCCTTGGCCAATGCGTCGAGCGCCGCTCCCT
WB-035	Bretani et al. 2020	HID264	ERR3492522	H. spontaneum		Spont	Israel	33.01	35.417	From passport data location description	no	yes	yes	yes	yes		X5	GGGCGCAAAATTCGTTATACTCGGTTTAAGGCCCCGAAGACGTAGTTGCATGCTATCCGCCGCATTTGACCGGAGTTAGTCTTCACACTTGGCCAATGCGCCGAGAGCCGCTCCCT
WB-036	Bretani et al. 2020	HSI41	ERR3492532	H. spontaneum		Spont	Israel	33.32	35.76	From passport data location description	no	yes	yes	yes	yes		D3	TGATGCAAAATTCGTGGTACTCGGTGTAAGGCCCCGAAGACGTAGTTGCATTCTATCCGCCGCATTTGCCCGGAGTTAGTCATAACCCTTGGCCAATGCGTCGAGCGCCGCTCCCT
WB-172	Bretani et al. 2020	HID 135	ERR3492351	H. spontaneum		Spont	Afghanistan	34.32	62.2	Passport data, coordinates adjusted	no	yes	yes	yes	yes		X11	TGACGCAAAATTCGTTGTACTCGGTTTAAGGCCCCGAAGACGTAGTTGCATGCTATCCGCCGCATTTGACCGGAGTTAGTCTTAACCCTTGGCCAATGCGCCGAGCGTCGCTCCCT
WB-479	Bretani et al. 2020	FT004	ERR3492609	H. spontaneum		Spont	Israel	30.934	34.865	Passport data	no	yes	yes	yes	yes		C1	TGACGCAAAATTCGTTGTACTCGGTTTCATGCCCCGAAGACGTAGTTGCATGCTATCCGCCGCATTTGACCGGAGTTAGTCTTAACCCTTGGCCAATGCGCCGAGCGCTGCTCCCG
WB-480	Bretani et al. 2020	FT073	ERR3492611	H. spontaneum		Spont	Israel	31.436	34.888	Passport data	no	yes	yes	yes	yes		D1	TGATGCAAAATTCGTTGTACTCGGTGTAAGGCCCCGAAGACGTAGTTGCATGCTATCCGCCGCATTTGCCCGGAGTTAGTCATAACCCTTGGCCAATGCGTCGAGCGCCGCTCCCT
WB-481	Chen et al. 2022	FT125	ERR9849781	H. spontaneum			Israel	32.821	35.507	Passport data	no	no	no	no	yes		X10	TGACGCAAAATTCGTTGTACTCGGTTTAAGGCCCCGAAGACGTAGTTGCATGCTATCCGCCGCATTTGACCGGAGTTAGTCTTAACCCTTGGCCAATGCGCCGAGCGCCGCTCCCT
WB-482	Bretani et al. 2020	FT155	ERR3492612	H. spontaneum		Spont	Israel	31.595	34.899	Passport data	no	yes	yes	yes	yes		D1	TGATGCAAAATTCGTTGTACTCGGTGTAAGGCCCCGAAGACGTAGTTGCATGCTATCCGCCGCATTTGCCCGGAGTTAGTCATAACCCTTGGCCAATGCGTCGAGCGCCGCTCCCT
WB-483	Bretani et al. 2020	FT269	ERR3492613	H. spontaneum		Spont	Jordan	32.633	35.7	Passport data	no	yes	yes	yes	yes		X10	TGACGCAAAATTCGTTGTACTCGGTTTAAGGCCCCGAAGACGTAGTTGCATGCTATCCGCCGCATTTGACCGGAGTTAGTCTTAACCCTTGGCCAATGCGCCGAGCGCCGCTCCCT
WB-484	Bretani et al. 2020	FT872	ERR3492614	H. spontaneum		Spont	Uzbekistan	38.311	66.625	Passport data	no	yes	yes	yes	yes		X11	TGACGCAAAATTCGTTGTACTCGGTTTAAGGCCCCGAAGACGTAGTTGCATGCTATCCGCCGCATTTGACCGGAGTTAGTCTTAACCCTTGGCCAATGCGCCGAGCGTCGCTCCCT
WB-485	Bretani et al. 2020	HID03	ERR3492615	H. spontaneum			Iraq	38.1	39.85	Passport data	no	yes	yes	yes	yes		D5	TGATGCAAAATTCGTTGTACTCGGTGTAAGGCCCCGAAGACGTAGTTGTATGCTATCCGCCACATTTGCCCGGAGTTAGTCATAACCCTTGGCCAATGCGTCGAGCGCCGCTCCCT
WB-486	Chen et al. 2022	HID04	ERR9849786	H. spontaneum			Iraq	35.58	43.22	Passport data, coordinates adjusted	no	no	no	no	yes		D1	TGATGCAAAATTCGTTGTACTCGGTGTAAGGCCCCGAAGACGTAGTTGCATGCTATCCGCCGCATTTGCCCGGAGTTAGTCATAACCCTTGGCCAATGCGTCGAGCGCCGCTCCCT
WB-487	Bretani et al. 2020	HID55	ERR3492616	H. spontaneum		Spont	Türkiye	36.85	40.033	Passport data	no	yes	yes	yes	yes		D1	TGATGCAAAATTCGTTGTACTCGGTGTAAGGCCCCGAAGACGTAGTTGCATGCTATCCGCCGCATTTGCCCGGAGTTAGTCATAACCCTTGGCCAATGCGTCGAGCGCCGCTCCCT
WB-488	Chen et al. 2022	HID62	ERR9849914	H. spontaneum			Türkiye	36.68	37.09	Passport data, coordinates adjusted	no	yes	yes	yes	yes		D8	TGATGCAAAATTCGTTGTACTCGGTGTAAGGCCCCGAAGACGTAATTGCATGCTATCCGCCGCATTTGCCCGGAGTTAGTCATAACCCTTGGCCAATGCGTCGAGCGCCGCTCCCT
WB-489	Chen et al. 2022	HID65	ERR9849915	H. spontaneum			Türkiye	36.752	37.475	Passport data	no	yes	yes	yes	yes		A2	TGACGCAACATTCGTTGTACTCGGTTTAAGGCCCCGAAGACGTAGTTGCATGCTATCCGCCGCATTTGACCGGAGTTAGTCTTAACCCTTGGCCAATGCTCCGGGCACCGCTCCCT
WB-490	Chen et al. 2022	HID69	ERR9849916	H. spontaneum			Türkiye	36.854	37.521	Passport data	no	yes	yes	yes	yes		C3	TGACGCAAAATTCGTTGTACTCGGTTTCATGCCCCGAAGCCGTAGTTGCATGCTATCCGCCGCATTTGACCGGAGTTAGTCTTAACCCTTGGCCAATGCGCCGAGCGCTGCTGCCG
WB-491	Chen et al. 2022	HID80	ERR9849917	H. spontaneum			Türkiye	37.323	37.467	Passport data	no	yes	yes	yes	yes		C6	TGACGCAAAATTCATTGTACTCGGTTTCATGCCCCGAAGACGTAGTTGCATGCTATCCGCCGCATTTGACCGGAGTTAGTCTTAACCCTTGGCCAATGCGCCGAGCGCTGCTCCCG
WB-492	Chen et al. 2022	HID99	ERR9849918	H. spontaneum			Syria	35.18	38.86	Passport data, coordinates adjusted	no	yes	yes	yes	yes		A8	TGACGCAAAATTCGTTGTACTCGGTTTAAGGCCCCGAAGACGTAGTTGCATGCTATCCGCCGCACTTGACCGGAGTTAGTCTTAACCCTTGGCCAATGCGCCGGGCACCGCTCCCT
WB-493	Chen et al. 2022	HID101	ERR9849919	H. spontaneum			Syria	33.654	36.836	Passport data	no	yes	yes	yes	yes		A9	TGACGCAAAATGCGTTGTACTCGGTTTAAGGCCCCGCAGACGTCGTTGCATGCTATCCGCCGCATTTGACCGGAGTTAGTCTTAACCCTTGGCCAATGCGCCGGGCACCATGCCCT
WB-494	Chen et al. 2022	HID102	ERR9849920	H. spontaneum			Syria	35.606	35.821	Passport data	no	yes	yes	yes	yes		C4	TGACGCAAAATTCGTTGTACTCGGTTTCATGCCCCGAAGACGTAGTTGCATGCTATCCGCCGCATTTGACCAGAGTTAGTCTTAACCCTTGGCCAAAGCGCCGAGCGCTGCTCCCG
WB-495	Chen et al. 2022	HID109	ERR9849921	H. spontaneum			Syria	34.95	36.75	Passport data, coordinates adjusted	no	yes	yes	yes	yes		A1	TGACGCAAAATTCGTTGTACTCGGTTTAAGGCCCCGAAGACGTAGTTGCATGCTATCCGCCGCATTTGACCGGAGTTAGTCTTAACCCTTGGCCAATGCGCCGGGCACCGCTCCCT
WB-496	Bretani et al. 2020	HID114	ERR3492618	H. spontaneum		Spont	Lebanon	33.45	35.317	Passport data	no	yes	yes	yes	yes		C1	TGACGCAAAATTCGTTGTACTCGGTTTCATGCCCCGAAGACGTAGTTGCATGCTATCCGCCGCATTTGACCGGAGTTAGTCTTAACCCTTGGCCAATGCGCCGAGCGCTGCTCCCG
WB-497	Bretani et al. 2020	HID138	ERR3492619	H. spontaneum		Spont	Iran	32	48.55	Passport data	no	yes	yes	yes	yes		A4	TGACGAAACATTCGTTGTACTCGGTTTAAGGCCCCGAAGACGTAGTTGCATGCTATCCGCCGCATTTGACCGGAGTTAGTCTTAACCCTTGGCCAATGCTCCGGGCACCGCTCCCT
WB-498	Bretani et al. 2020	HID140	ERR3492620	H. spontaneum		Spont	Iraq	36.4	44.2	Passport data	no	yes	yes	yes	yes		A2	TGACGCAACATTCGTTGTACTCGGTTTAAGGCCCCGAAGACGTAGTTGCATGCTATCCGCCGCATTTGACCGGAGTTAGTCTTAACCCTTGGCCAATGCTCCGGGCACCGCTCCCT
WB-499	Bretani et al. 2020	HID144	ERR3492621	H. spontaneum		Spont	Iran	30.07	50.84	Passport data, coordinates adjusted	no	yes	yes	yes	yes		X9	TGACGCAAAATTTGTTGTACTCGGTTTAAGGCTCCGAAGACGTAGTAGCATGCTATCCGCCGCCTTTAACCGGAGTGAATCTTAACCCTTGGCCCATGCGCCGAGCGCCGCTCCCT
WB-500	Bretani et al. 2020	HID219	ERR3492624	H. spontaneum		Spont	Afghanistan	32.617	62.617	Passport data, coordinates adjusted	no	yes	yes	yes	yes		A6	TGACGCAAAATTCGTTGTAATCGGTTTAAGGCCCCGAAGACGTAGTTGCATGCTATCCGCCGCATTTGACCGGAGTTAGTCTTAACCCTTGGCCAATGCGCCGGGCACCGCTCCCT
WB-501	Bretani et al. 2020	HID249	ERR3492625	H. spontaneum		Spont	Iran	33.233	48.567	Passport data	no	yes	yes	yes	yes		X1	TGACGCAGAATTCGTTGTACTCGGTTTAAGGCCCCGAAGACGTAGTTGCATGCTAGCCGTTGCATCTGACCGGAGTTAGTCATAACCCATTACCAATGCGCCGAGCGCCGCTCTCT
WB-504	Chen et al. 2022	HID295	ERR9849799	H. spontaneum			Iran	38.471	44.409	From passport data location description, approximate	no	no	no	no	yes		A1	TGACGCAAAATTCGTTGTACTCGGTTTAAGGCCCCGAAGACGTAGTTGCATGCTATCCGCCGCATTTGACCGGAGTTAGTCTTAACCCTTGGCCAATGCGCCGGGCACCGCTCCCT
WB-505	Bretani et al. 2020	HID357	ERR3492627	H. spontaneum		Spont	Türkiye	37.787	39.748	Passport data	no	yes	yes	yes	yes		A7	TGACCCAAAATTCGTTGTACTCGGTTTAAGGCCCCGAAGACGGAGTTGCATGCTATCCGCCGCATTTGACCGGAGTTAGTCTTAACCCTTGGCCAATGCGCCGGGCACCGCTCCCT
WB-506	Bretani et al. 2020	HID358	ERR3492628	H. spontaneum			Türkiye				no	yes	yes	yes	yes		A1	TGACGCAAAATTCGTTGTACTCGGTTTAAGGCCCCGAAGACGTAGTTGCATGCTATCCGCCGCATTTGACCGGAGTTAGTCTTAACCCTTGGCCAATGCGCCGGGCACCGCTCCCT
WB-507	Chen et al. 2022	HID359	ERR9849802	H. spontaneum			Israel	31.383	34.882	Passport data	no	no	no	no	yes		D3	TGATGCAAAATTCGTGGTACTCGGTGTAAGGCCCCGAAGACGTAGTTGCATTCTATCCGCCGCATTTGCCCGGAGTTAGTCATAACCCTTGGCCAATGCGTCGAGCGCCGCTCCCT
WB-509	Chen et al. 2022	HID386	ERR9849922	H. spontaneum			Israel	31.77	35.05	According to Maurer et al. (2015)	no	yes	yes	yes	yes		D6	TGATGCAAAATTCGTTGTACTCGGTGTAAGGCCCCGACGACGTAGGTGCATGCTATCCGCCGCATTTGCCCGGAGTTAGTCATAACCCTTGGCCAATGCGTCGAGCGCCGCTCCCT
WB-511	Bretani et al. 2020	ISR42-8	ERR3492632	H. spontaneum		Spont	Israel	32.752	35.669	Passport data	no	yes	yes	yes	yes		C1	TGACGCAAAATTCGTTGTACTCGGTTTCATGCCCCGAAGACGTAGTTGCATGCTATCCGCCGCATTTGACCGGAGTTAGTCTTAACCCTTGGCCAATGCGCCGAGCGCTGCTCCCG
WB-386	Bustos-Korts et al. 2019	Fior 8199	ERS12231669	H. vulgare							no	yes	no	yes	no		NA	NA
WB-396	Bustos-Korts et al. 2019	HOR 4146	ERS12231679	H. vulgare			Algeria	36.7	3.21666666666667		no	yes	no	yes	no		NA	NA
WB-410	Bustos-Korts et al. 2019	Fior 10035	ERS12231691	H. vulgare							no	yes	no	yes	no		NA	NA
WB-421	Bustos-Korts et al. 2019	HOR 9702	ERS12231702	H. vulgare			Italy	40.3905555555556	15.0875		no	yes	no	yes	no		NA	NA
WB-441	Bustos-Korts et al. 2019	HOR 13438	ERS12231720	H. vulgare			Morocco	30.7166666666667	-7.8		no	yes	no	yes	no		NA	NA
PI356061	Russell et al. 2016		ERR753348	H. spontaneum		2	Ethiopia	9.03	38.74	Centred on Addis Ababa	yes	no	no	yes, but regarded as neither wild nor domesticated	no	hybrid/feral based on PCA	B1	TAACGCAGAATTCGTTGTACTGGGCTCAAGGCCCCGAAGACGTAGTTGCGTGCTATTCGTCGCATTTGACTGGACTTCGGCATAGCCCAGTGCTAATGCGCCGATCGCCGCTCCCT
WB-343	Bretani et al. 2020	BCC 0191	ERR3492515				Syria				no	yes	no	yes	yes		C3	TGACGCAAAATTCGTTGTACTCGGTTTCATGCCCCGAAGCCGTAGTTGCATGCTATCCGCCGCATTTGACCGGAGTTAGTCTTAACCCTTGGCCAATGCGCCGAGCGCTGCTGCCG
WB-349	Bretani et al. 2020	BCC 0020	ERR3492521			2	United Arab Emirates				no	yes	no	yes	yes		A16	TGACGCAAAATGCGTTGTACTCGGTTTAAGGCCCCGCAGACGTCGTTGCAAGCTATCCGCCGCATTTGACCGGAGTTAGTCTTAACCCTTGGCCAATGCGCCGGGCACCATGCCCT
